# Supplementary material for: dCas9-Based PDGFR–β Activation ADSCs Accelerate Wound Healing in Diabetic Mice through Angiogenesis and ECM Remodeling
Source: Int J Mol Sci. 2023 Mar 21;24(6):5949. doi: 10.3390/ijms24065949 (PMC10057415; doi:10.3390/ijms24065949)
Supplement: Supplementary file 1 [file ijms-24-05949-s001.zip]

Archive with 2 entries (2 files):
- S3-ExpressedAll.xlsx
- Supplementary files.pdf
