# Supplementary material for: dCas9-Based PDGFR–β Activation ADSCs Accelerate Wound Healing in Diabetic Mice through Angiogenesis and ECM Remodeling
Source: Int J Mol Sci. 2023 Mar 21;24(6):5949. doi: 10.3390/ijms24065949 (PMC10057415; doi:10.3390/ijms24065949)
Supplement: Supplementary file 1 [file ijms-24-05949-s001.zip › S3-ExpressedAll.xlsx]

## Sheet: Control.vs.AC
Accession	Gene Symbol	Protein Name	ENTREZID	Control1	Control2	Control3	AC1	AC2	AC3	ttestPvalue	ControlMean	ControlSD	ControlSE	ControlCV	TestMean	TestSD	TestSE	TestCV	FC	Log2FC	fdr	threshold
A0A024R462	FN1	Fibronectin	2335	5.6358e+08	1.74771e+09	5.19384e+08	8.26184e+09	8.46873e+09	1.4458e+10	0.0103092	1.03962e+10	3.51915e+09	2.03178e+09	33.8504	9.43559e+08	6.96769e+08	4.0228e+08	73.8448	0.0907601	-3.4618	0.0466662	Down
A0A384MDU2	COL1A2	Collagen, type I, alpha 2, isoform CRA_c	1278	7.66897e+09	2.91565e+10	2.41463e+10	2.29696e+10	1.89615e+10	1.76555e+10	0.948247	1.98622e+10	2.7692e+09	1.5988e+09	13.942	2.03239e+10	1.12422e+10	6.49068e+09	55.315	1.02325	0.0331536	0.961078	NoSig
P02452	COL1A1	Collagen alpha-1(I) chain	1277	1.42701e+10	5.00702e+10	4.46173e+10	2.74445e+10	2.1927e+10	2.07935e+10	0.317219	2.33883e+10	3.55819e+09	2.05432e+09	15.2135	3.63192e+10	1.92887e+10	1.11364e+10	53.1089	1.55288	0.634943	0.45581	NoSig
P02461	COL3A1	Collagen alpha-1(III) chain	1281	6.68633e+09	2.72596e+10	2.47832e+10	1.20207e+10	9.93768e+09	9.03251e+09	0.230591	1.03303e+10	1.53229e+09	8.84666e+08	14.8329	1.95764e+10	1.12316e+10	6.48455e+09	57.3731	1.89505	0.922233	0.362672	NoSig
P02768	ALB	Albumin	213	4.71992e+09	5.77697e+09	1.61748e+09	2.51654e+10	2.21842e+10	2.28066e+10	0.000233074	2.33854e+10	1.57264e+09	9.07965e+08	6.72489	4.03812e+09	2.16194e+09	1.2482e+09	53.5382	0.172677	-2.53385	0.00556315	Down
F6KPG5		Albumin (Fragment)		3244.62	3244.62	3244.62	4.43212e+06	3.17806e+06	2.85182e+06	0.00193845	3.48733e+06	834311	481690	23.9241	3244.62	0	0	0	0.000930401	-10.0699	0.0175847	Down
Q09666	AHNAK	Neuroblast differentiation-associated protein AHNAK	79026	6.51939e+08	1.09894e+09	7.92538e+08	4.58975e+08	6.78283e+08	4.11639e+08	0.0999014	5.16299e+08	1.42265e+08	8.21368e+07	27.5548	8.47806e+08	2.2857e+08	1.31965e+08	26.9601	1.64208	0.715528	0.188951	NoSig
P35555	FBN1	Fibrillin-1	2200	2.28195e+08	3.03224e+08	2.01822e+08	4.93734e+08	5.35128e+08	7.8296e+08	0.0195442	6.03941e+08	1.56411e+08	9.03038e+07	25.8984	2.44413e+08	5.26105e+07	3.03747e+07	21.5252	0.404698	-1.30508	0.0691255	NoSig
A0A8I5KWT8	MYH9	Myosin-9	4627	2.15446e+08	4.24178e+08	2.64773e+08	5.32396e+08	5.16251e+08	6.75282e+08	0.0277122	5.74643e+08	8.75291e+07	5.0535e+07	15.2319	3.01466e+08	1.09096e+08	6.29868e+07	36.1886	0.524614	-0.930672	0.0851798	NoSig
A0A024RAB6	HSPG2	Heparan sulfate proteoglycan 2 (Perlecan), isoform CRA_b	3339	5.55199e+07	7.68024e+07	6.48049e+07	3.78276e+08	4.08161e+08	4.97201e+08	0.000563731	4.27879e+08	6.18661e+07	3.57184e+07	14.4588	6.57091e+07	1.067e+07	6.16035e+06	16.2383	0.153569	-2.70304	0.0091649	Down
P05997	COL5A2	Collagen alpha-2(V) chain	1290	3.29319e+08	1.39253e+09	1.02851e+09	7.48715e+08	6.38928e+08	5.83766e+08	0.45703	6.57136e+08	8.39685e+07	4.84792e+07	12.7779	9.16786e+08	5.40338e+08	3.11964e+08	58.9383	1.39512	0.480392	0.55855	NoSig
V9HWE1	VIM	Vimentin	7431	5.43629e+09	1.00233e+10	1.52278e+09	1.32609e+10	1.13166e+10	9.8787e+09	0.0924121	1.14854e+10	1.69739e+09	9.79988e+08	14.7787	5.6608e+09	4.25472e+09	2.45646e+09	75.1611	0.49287	-1.02072	0.179149	NoSig
P01024	C3	Complement C3	718	1.61888e+08	5.09746e+08	2.40219e+08	6.33974e+08	7.5781e+08	7.97401e+08	0.0215515	7.29728e+08	8.5256e+07	4.92226e+07	11.6833	3.03951e+08	1.82476e+08	1.05353e+08	60.0348	0.416526	-1.26352	0.0729523	NoSig
P21333	FLNA	Filamin-A	2316	1.67436e+08	2.9451e+08	1.45047e+08	2.49136e+08	2.68102e+08	3.36661e+08	0.199448	2.84633e+08	4.60444e+07	2.65838e+07	16.1768	2.02331e+08	8.06108e+07	4.65407e+07	39.8411	0.710849	-0.492386	0.325989	NoSig
A0A024RAM4	MAP1B	Microtubule-associated protein 1B, isoform CRA_b	4131	3.97154e+08	5.72475e+08	7.97165e+08	1.42714e+08	1.13913e+08	1.17525e+08	0.0161608	1.24717e+08	1.56898e+07	9.05852e+06	12.5803	5.88931e+08	2.00513e+08	1.15766e+08	34.0468	4.72213	2.23944	0.0620441	Up
P01023	A2M	Alpha-2-macroglobulin	2	7.68118e+07	9.10849e+07	8.17592e+07	1.11195e+09	1.53607e+09	1.7236e+09	0.00161432	1.45721e+09	3.1336e+08	1.80919e+08	21.5042	8.32186e+07	7.24763e+06	4.18442e+06	8.70915	0.0571083	-4.13016	0.0153944	Down
D9ZGF2	COL6A3	Collagen, type VI, alpha 3	1293	5.30398e+07	1.03352e+08	8.0487e+07	4.12142e+08	4.83447e+08	6.82661e+08	0.00555608	5.26083e+08	1.40208e+08	8.09494e+07	26.6514	7.89595e+07	2.51906e+07	1.45438e+07	31.9032	0.150089	-2.73611	0.0326958	Down
P12109	COL6A1	Collagen alpha-1(VI) chain	1291	5.38192e+08	8.27459e+08	4.92316e+08	2.10751e+09	2.15345e+09	2.35787e+09	0.000259319	2.20628e+09	1.33281e+08	7.69498e+07	6.04099	6.19322e+08	1.81705e+08	1.04908e+08	29.3394	0.280709	-1.83285	0.00587479	NoSig
A0A0D9SGF6	SPTAN1	Spectrin alpha chain, non-erythrocytic 1	6709	5.15484e+08	6.98745e+07	8.46164e+07	7.04909e+07	5.25335e+07	7.61469e+07	0.343859	6.63904e+07	1.23292e+07	7.11826e+06	18.5707	2.23325e+08	2.53124e+08	1.46141e+08	113.344	3.36381	1.7501	0.479878	NoSig
A0A0K0K1H8	TF	Serotransferrin	7018	6.18314e+06	6.71505e+06	6.00808e+06	1.32246e+08	2.56462e+08	1.4786e+08	0.0115365	1.78856e+08	6.7661e+07	3.90641e+07	37.8298	6.30209e+06	368186	212573	5.84229	0.0352355	-4.82683	0.0502916	Down
Q15149	PLEC	Plectin	5339	3.37806e+08	4.56464e+08	4.86938e+08	3.27147e+08	2.80213e+08	2.74964e+08	0.0515888	2.94108e+08	2.87327e+07	1.65888e+07	9.76942	4.27069e+08	7.8792e+07	4.54906e+07	18.4495	1.45208	0.538124	0.12226	NoSig
B7ZW00	COL6A3	COL6A3 protein	1293	618038	922731	211170	5.95025e+06	2.64945e+06	9.90777e+06	0.0570297	6.16916e+06	3.63411e+06	2.09815e+06	58.9077	583980	357001	206115	61.1325	0.0946612	-3.40108	0.130564	NoSig
B4E1B2		Serotransferrin		5.43244e+07	7.49586e+07	3.00834e+07	1.65723e+09	1.98927e+09	1.98358e+09	7.89729e-05	1.8767e+09	1.90083e+08	1.09745e+08	10.1286	5.31221e+07	2.24617e+07	1.29683e+07	42.2832	0.0283062	-5.14274	0.00325148	Down
A0A087WYX9	COL5A2	Collagen alpha-2(V) chain	1290	738239	1.17383e+06	2.0526e+06	943635	468620	3244.62	0.146422	471833	470203	271472	99.6546	1.32155e+06	669515	386545	50.6612	2.80089	1.48589	0.256606	NoSig
A0A024RAQ9	VCAN	Chondroitin sulfate proteoglycan 2 (Versican), isoform CRA_b	1462	8.40692e+08	1.17964e+09	1.01939e+09	1.69002e+09	1.87698e+09	1.69282e+09	0.00307776	1.75327e+09	1.07142e+08	6.18584e+07	6.11096	1.01324e+09	1.6956e+08	9.78953e+07	16.7344	0.577914	-0.791073	0.0230638	NoSig
A0A024RAL1	VCAN	Chondroitin sulfate proteoglycan 2 (Versican), isoform CRA_c	1462	1.56365e+07	2.50912e+07	2.04e+07	3.87099e+07	3.45425e+07	4.46939e+07	0.00919909	3.93154e+07	5.10273e+06	2.94607e+06	12.979	2.03759e+07	4.72742e+06	2.72938e+06	23.2011	0.518266	-0.948234	0.043777	NoSig
E9PGC8	MAP1A	Microtubule-associated protein 1A	4130	1.54691e+08	2.16713e+08	2.68741e+08	4.75482e+07	4.65064e+07	4.45073e+07	0.00713057	4.61873e+07	1.54536e+06	892215	3.34586	2.13382e+08	5.70976e+07	3.29653e+07	26.7584	4.61992	2.20787	0.0374228	Up
B2ZZ89	SPTBN1	Spectrin beta chain	6711	2.26907e+08	2.18043e+07	2.37306e+07	3.30396e+07	3.55919e+07	4.16122e+07	0.471658	3.67479e+07	4.40169e+06	2.54131e+06	11.9781	9.08141e+07	1.17864e+08	6.80489e+07	129.786	2.47127	1.30525	0.57241	NoSig
Q02952	AKAP12	A-kinase anchor protein 12	9590	1.42228e+08	1.9435e+08	2.76495e+08	6.99134e+07	6.06578e+07	5.30301e+07	0.0220653	6.12004e+07	8.45475e+06	4.88135e+06	13.8149	2.04358e+08	6.76906e+07	3.90812e+07	33.1236	3.33915	1.73948	0.073999	NoSig
B4DTH2		Fibronectin		3.47774e+06	4.68094e+06	2.76584e+06	2.17144e+07	7.78418e+06	4.30412e+07	0.116071	2.41799e+07	1.77574e+07	1.02522e+07	73.4384	3.64151e+06	967993	558871	26.5822	0.1506	-2.7312	0.213	NoSig
P00738	HP	Haptoglobin	3240	9.7985e+08	2.25347e+09	1.06168e+09	1.1154e+09	1.25607e+09	1.02897e+09	0.513949	1.13348e+09	1.14624e+08	6.61784e+07	10.1126	1.43167e+09	7.12877e+08	4.1158e+08	49.7935	1.26307	0.33694	0.609003	NoSig
A7BI36	RRBP1	p180/ribosome receptor	6238	2.6231e+08	4.10934e+08	5.21057e+08	1.8515e+08	1.53044e+08	1.23394e+08	0.0338764	1.53863e+08	3.08857e+07	1.78319e+07	20.0735	3.981e+08	1.2985e+08	7.4969e+07	32.6174	2.58737	1.37149	0.0954993	NoSig
Q5D044	LAMA4	LAMA4 protein	3910	2.9729e+07	6.93443e+07	2.20894e+07	1.61742e+08	1.93364e+08	2.3472e+08	0.003706	1.96609e+08	3.65971e+07	2.11293e+07	18.6142	4.03876e+07	2.53665e+07	1.46454e+07	62.8078	0.205421	-2.28334	0.025573	Down
A0A6Q8PFJ0	LMNA	Prelamin-A/C	4000	1.63902e+08	4.91855e+08	1.10064e+08	6.88273e+08	7.26504e+08	6.12376e+08	0.0274655	6.75717e+08	5.80908e+07	3.35387e+07	8.59691	2.55274e+08	2.06646e+08	1.19307e+08	80.9508	0.377782	-1.40438	0.084862	NoSig
Q99715	COL12A1	Collagen alpha-1(XII) chain	1303	2.59735e+07	7.81732e+07	6.91574e+07	1.93925e+08	1.66867e+08	2.55071e+08	0.00857728	2.05288e+08	4.51866e+07	2.60885e+07	22.0114	5.7768e+07	2.79015e+07	1.61089e+07	48.2991	0.2814	-1.8293	0.0418609	NoSig
H6VRF8	KRT1	Keratin, type II cytoskeletal 1	3848	4.48637e+08	1.28692e+09	7.24766e+08	3.97776e+08	2.00679e+08	1.28413e+08	0.0898967	2.4229e+08	1.39419e+08	8.04938e+07	57.5425	8.20108e+08	4.27197e+08	2.46642e+08	52.0903	3.38483	1.75908	0.175872	NoSig
Q7Z351	DKFZp686N02209	Uncharacterized protein DKFZp686N02209		4.08841e+07	1.20596e+08	5.40844e+07	2.76939e+09	3.49746e+09	3.30698e+09	0.00014206	3.19128e+09	3.77571e+08	2.17991e+08	11.8314	7.18549e+07	4.27241e+07	2.46668e+07	59.4588	0.022516	-5.4729	0.00440348	Down
Q12841	FSTL1	Follistatin-related protein 1	11167	2.08554e+09	4.37088e+09	1.27956e+09	2.86608e+09	3.27528e+09	2.62433e+09	0.734854	2.9219e+09	3.29048e+08	1.89976e+08	11.2615	2.57866e+09	1.60357e+09	9.25823e+08	62.1864	0.882528	-0.180285	0.793857	NoSig
P27816	MAP4	Microtubule-associated protein 4	4134	2.61521e+08	5.43733e+08	6.33532e+08	1.53757e+08	1.28152e+08	9.57351e+07	0.0354859	1.25881e+08	2.90775e+07	1.67879e+07	23.0991	4.79595e+08	1.94122e+08	1.12076e+08	40.4762	3.8099	1.92975	0.0979835	NoSig
D3DVC4	NES	Nestin, isoform CRA_c	10763	2.06575e+08	3.87683e+08	5.03292e+08	1.89373e+08	8.77486e+07	1.27661e+08	0.0646523	1.34928e+08	5.12002e+07	2.95605e+07	37.9465	3.6585e+08	1.49558e+08	8.63475e+07	40.8797	2.71146	1.43907	0.140998	NoSig
W8QEH3	LMNA	Lamin A/C	4000	3244.62	1.44229e+06	295104	1.05568e+06	3244.62	1.62392e+06	0.652644	894281	822303	474757	91.9513	580213	760709	439195	131.109	0.648804	-0.624146	0.724616	NoSig
A0A1B0GVI3	KRT10	Keratin, type I cytoskeletal 10	3858	3.17734e+08	1.49546e+09	5.19659e+08	4.37032e+08	2.61819e+08	1.53828e+08	0.256328	2.84227e+08	1.42925e+08	8.25179e+07	50.2857	7.77617e+08	6.29814e+08	3.63623e+08	80.9929	2.73591	1.45202	0.390755	NoSig
A5PL27	CP	CP protein	1356	6.52406e+07	1.23828e+08	3.07641e+07	1.95102e+08	2.5016e+08	2.15995e+08	0.00956261	2.20419e+08	2.77946e+07	1.60472e+07	12.6099	7.32775e+07	4.70495e+07	2.7164e+07	64.2073	0.332446	-1.58881	0.0447869	NoSig
Q53ES0	ATP1A3	Sodium/potassium-transporting ATPase subunit alpha (Fragment)	478	7.5777e+08	2.34689e+07	3.34862e+07	4.1693e+07	4.12462e+07	3.76344e+07	0.395126	4.01912e+07	2.22552e+06	1.2849e+06	5.53732	2.71575e+08	4.21087e+08	2.43115e+08	155.054	6.75708	2.7564	0.512206	NoSig
A0A024R694	ACTN1	Actinin, alpha 1, isoform CRA_a	87	3244.62	122124	127133	3244.62	1.48397e+06	2.23042e+06	0.152953	1.23921e+06	1.13358e+06	654473	91.4761	84167.2	70125.8	40487.1	83.3172	0.0679201	-3.88002	0.265382	NoSig
A0A804HKE7	MAP4	Microtubule-associated protein	4134	1.52805e+06	2.41615e+06	3.2629e+06	2.05281e+06	3244.62	1.27696e+06	0.172981	1.11101e+06	1.03481e+06	597450	93.142	2.40237e+06	867503	500853	36.1103	2.16233	1.11259	0.292751	NoSig
A0A024R6R4	MMP2	72 kDa type IV collagenase	4313	1.73242e+07	3.13307e+07	1.84576e+07	3.17091e+08	6.7734e+08	8.53093e+08	0.0197676	6.15841e+08	2.73241e+08	1.57756e+08	44.3688	2.23708e+07	7.78018e+06	4.49189e+06	34.7782	0.0363256	-4.78287	0.0694917	Down
A0A804HII9	ACTN1	Alpha-actinin-1	87	5.95686e+07	5.04614e+07	4.2406e+07	1.47185e+08	1.31389e+08	1.93921e+08	0.00534751	1.57498e+08	3.25166e+07	1.87734e+07	20.6457	5.0812e+07	8.58671e+06	4.95754e+06	16.899	0.32262	-1.63209	0.031977	NoSig
A0A087WVQ6	CLTC	Clathrin heavy chain	1213	2.60251e+08	4.72302e+07	3.10113e+07	3.09433e+07	3.01392e+07	3.74951e+07	0.340033	3.28592e+07	4.03489e+06	2.32954e+06	12.2793	1.12831e+08	1.27927e+08	7.38587e+07	113.379	3.43377	1.77979	0.476561	NoSig
Q59EE7	COL5A1	Pro-alpha-1 type V collagen variant (Fragment)	1289	1.23933e+08	5.08175e+08	4.198e+08	4.60313e+08	4.8026e+08	3.66579e+08	0.521893	4.35717e+08	6.07009e+07	3.50457e+07	13.9313	3.50636e+08	2.01242e+08	1.16187e+08	57.3934	0.804733	-0.313419	0.616111	NoSig
Q53G99		Beta actin variant (Fragment)		1.92032e+09	1.11902e+09	1.34609e+09	1.11495e+09	1.09456e+09	1.14345e+09	0.223073	1.11765e+09	2.45571e+07	1.41781e+07	2.1972	1.46181e+09	4.12991e+08	2.38441e+08	28.252	1.30793	0.387281	0.353611	NoSig
Q6N095	DKFZp686K03196	IgG heavy chain		397728	3244.62	3244.62	2.1139e+07	5.44042e+06	1.94222e+07	0.037799	1.53339e+07	8.6109e+06	4.97151e+06	56.156	134739	227755	131494	169.034	0.008787	-6.83041	0.101343	Down
P07942	LAMB1	Laminin subunit beta-1	3912	2.16344e+07	2.1455e+07	1.92057e+07	2.12368e+08	2.43485e+08	3.16746e+08	0.00156871	2.57533e+08	5.35886e+07	3.09394e+07	20.8085	2.0765e+07	1.35339e+06	781383	6.51766	0.0806306	-3.63253	0.0152242	Down
Q14315	FLNC	Filamin-C	2318	1.68111e+07	2.46582e+07	2.21972e+07	6.99899e+07	7.13921e+07	1.04326e+08	0.00610003	8.19028e+07	1.94321e+07	1.12191e+07	23.7258	2.12222e+07	4.01338e+06	2.31713e+06	18.9113	0.259114	-1.94834	0.0343272	NoSig
Q07954	LRP1	Prolow-density lipoprotein receptor-related protein 1	4035	3.67679e+07	4.67952e+07	4.41959e+07	1.1037e+08	9.76662e+07	1.08903e+08	0.000229779	1.05646e+08	6.94966e+06	4.01239e+06	6.57824	4.25863e+07	5.20385e+06	3.00445e+06	12.2195	0.403104	-1.31078	0.00552963	NoSig
I3L4N8	ACTG1	Actin, cytoplasmic 2	71	5.1036e+06	3244.62	721926	1.94974e+06	2.97287e+06	3.648e+06	0.613005	2.85687e+06	855049	493663	29.9296	1.94292e+06	2.76071e+06	1.5939e+06	142.091	0.680089	-0.556205	0.68966	NoSig
B2ZZ86	COL5A1	Collagen type V alpha 1	1289	1.72607e+06	2.58816e+06	1.90612e+06	4.39121e+07	3.11632e+07	2.96017e+07	0.00194264	3.48923e+07	7.85027e+06	4.53236e+06	22.4985	2.07345e+06	454751	262551	21.9321	0.0594242	-4.07281	0.0175847	Down
A0A0S2Z4Q2	TGFBI	Transforming growth factor-beta-induced protein ig-h3 (Fragment)	7045	2.44278e+07	2.96307e+07	1.40712e+07	3.87352e+08	4.45509e+08	5.70137e+08	0.00119216	4.67666e+08	9.33854e+07	5.39161e+07	19.9684	2.27099e+07	7.92071e+06	4.57302e+06	34.8778	0.0485601	-4.36409	0.0128788	Down
P11047	LAMC1	Laminin subunit gamma-1	3915	1.89603e+07	3.59949e+07	7.82246e+06	2.5249e+08	2.57319e+08	3.30657e+08	0.000619405	2.80155e+08	4.38022e+07	2.52892e+07	15.635	2.09259e+07	1.41887e+07	8.19184e+06	67.8046	0.0746938	-3.74287	0.00921224	Down
C0IMJ3		Periostin isoform thy6		7.24704e+07	1.6035e+08	1.72653e+08	2.03076e+08	2.35244e+08	3.0843e+08	0.0622977	2.48916e+08	5.39913e+07	3.11719e+07	21.6905	1.35158e+08	5.46363e+07	3.15443e+07	40.4241	0.542985	-0.881017	0.138181	NoSig
A0A384MDP3		Epididymis secretory sperm binding protein		9.22334e+07	1.83785e+08	5.34029e+07	3.28228e+08	3.4452e+08	3.24096e+08	0.00473377	3.32281e+08	1.07984e+07	6.23445e+06	3.24977	1.09807e+08	6.69437e+07	3.865e+07	60.9649	0.330464	-1.59744	0.0296157	NoSig
P35527	KRT9	Keratin, type I cytoskeletal 9	3857	2.57332e+08	2.49609e+08	4.20741e+08	1.94263e+08	5.90219e+07	5.01297e+07	0.0458624	1.01138e+08	8.0771e+07	4.66332e+07	79.862	3.09227e+08	9.66506e+07	5.58012e+07	31.2555	3.05747	1.61234	0.113479	NoSig
A0A024RDT5	POSTN	Periostin, osteoblast specific factor, isoform CRA_a	10631	3244.62	646452	3244.62	7.21696e+06	3.96953e+06	1.11423e+07	0.0256818	7.44294e+06	3.59174e+06	2.07369e+06	48.257	217647	371356	214402	170.623	0.0292421	-5.09581	0.0809566	Down
O00468	AGRN	Agrin	375790	758908	1.71187e+06	3244.62	329710	2.18822e+06	3.75719e+06	0.316261	2.09171e+06	1.71578e+06	990605	82.0277	824674	856209	494332	103.824	0.394259	-1.34278	0.454875	NoSig
A0A494C0G5	AGRN	Agrin	375790	2.57831e+07	7.75793e+07	3.94204e+07	1.23508e+08	1.39675e+08	1.77918e+08	0.0112922	1.47034e+08	2.79415e+07	1.6132e+07	19.0035	4.75943e+07	2.68481e+07	1.55007e+07	56.4103	0.323696	-1.62729	0.0496656	NoSig
P35908	KRT2	Keratin, type II cytoskeletal 2 epidermal	3849	1.94917e+08	9.89946e+08	3.40222e+08	2.31115e+08	1.17049e+08	6.52636e+07	0.211346	1.37809e+08	8.48524e+07	4.89896e+07	61.5724	5.08362e+08	4.23345e+08	2.44418e+08	83.2763	3.68888	1.88318	0.340177	NoSig
Q6MZU6	DKFZp686C15213	Uncharacterized protein DKFZp686C15213		1.95821e+07	3.63798e+07	4.39792e+07	1.62042e+08	5.74372e+08	5.71139e+08	0.0425523	4.35851e+08	2.37131e+08	1.36908e+08	54.4064	3.33137e+07	1.24842e+07	7.20776e+06	37.4747	0.0764337	-3.70965	0.109146	Down
Q9Y490	TLN1	Talin-1	7094	3.44322e+07	6.00242e+07	6.22897e+07	4.6044e+07	4.59111e+07	7.33501e+07	0.834139	5.51017e+07	1.58037e+07	9.12427e+06	28.681	5.22487e+07	1.54711e+07	8.93223e+06	29.6104	0.948222	-0.0767027	0.877383	NoSig
Q9H1E3	NUCKS1	Nuclear ubiquitous casein and cyclin-dependent kinase substrate 1	64710	2.23619e+08	3.43443e+08	5.65434e+08	6.89091e+07	5.87565e+07	5.07166e+07	0.033799	5.94608e+07	9.11669e+06	5.26352e+06	15.3323	3.77499e+08	1.73433e+08	1.00132e+08	45.9428	6.3487	2.66646	0.0954607	Up
A0A0S2Z3G9	ACTN4	Actinin alpha 4 isoform 1 (Fragment)	81	2.47463e+07	2.80943e+07	4.91364e+07	4.74996e+07	4.87483e+07	7.12452e+07	0.11452	5.5831e+07	1.33637e+07	7.71551e+06	23.9359	3.39923e+07	1.32215e+07	7.63346e+06	38.8957	0.608843	-0.715858	0.210808	NoSig
O43852	CALU	Calumenin	813	1.29227e+08	4.42603e+08	1.57026e+08	3.67017e+08	3.40977e+08	3.5464e+08	0.330061	3.54211e+08	1.30255e+07	7.52027e+06	3.67732	2.42952e+08	1.73461e+08	1.00148e+08	71.3971	0.685895	-0.54394	0.467455	NoSig
A0A1C7CYX9	DPYSL2	Dihydropyrimidinase-related protein 2	1808	4.85928e+08	2.66381e+07	2.16726e+07	3.65082e+07	3.19664e+07	3.77937e+07	0.406535	3.54228e+07	3.06152e+06	1.76757e+06	8.6428	1.7808e+08	2.66616e+08	1.53931e+08	149.717	5.02726	2.32977	0.521133	NoSig
P09486	SPARC	SPARC	6678	7.02507e+08	1.45998e+09	2.13161e+08	1.84875e+09	1.42778e+09	1.6941e+09	0.0868043	1.65688e+09	2.12939e+08	1.2294e+08	12.8518	7.91884e+08	6.28198e+08	3.6269e+08	79.3295	0.477937	-1.06511	0.171522	NoSig
V9HW22	HSPA8	Epididymis luminal protein 33	3312	4.27665e+08	5.65505e+07	1.80393e+07	1.27855e+08	1.33326e+08	1.46113e+08	0.820559	1.35765e+08	9.37043e+06	5.41002e+06	6.90196	1.67418e+08	2.26202e+08	1.30598e+08	135.112	1.23315	0.302349	0.865255	NoSig
A0A140VKA0	CALD1	Caldesmon 1, isoform CRA_i	800	1.86102e+08	4.97691e+08	5.17752e+08	1.72779e+08	1.33309e+08	1.00727e+08	0.0725856	1.35605e+08	3.60807e+07	2.08312e+07	26.6072	4.00515e+08	1.85958e+08	1.07363e+08	46.4296	2.95354	1.56245	0.150563	NoSig
Q59HE3	CAST	Calpastatin (Fragment)	831	1.18829e+08	2.06696e+08	2.85942e+08	3.33121e+07	2.73906e+07	2.52711e+07	0.0222606	2.86579e+07	4.1676e+06	2.40616e+06	14.5426	2.03822e+08	8.35938e+07	4.82629e+07	41.013	7.11226	2.83031	0.0741186	Up
Q9BVA1	TUBB2B	Tubulin beta-2B chain	347733	5.23534e+06	3244.62	3244.62	2.23484e+06	3244.62	1.24036e+06	0.76775	1.15948e+06	1.118e+06	645475	96.4219	1.74728e+06	3.02075e+06	1.74403e+06	172.883	1.50694	0.591625	0.823682	NoSig
A0A286YEY4	IGHG2	Immunoglobulin heavy constant gamma 2 (Fragment)	3501	1.58161e+06	4.63498e+06	2.68751e+06	2.19584e+08	1.94145e+08	2.63973e+08	0.000399964	2.259e+08	3.53399e+07	2.04035e+07	15.644	2.96804e+06	1.54589e+06	892523	52.0848	0.0131387	-6.25003	0.00778877	Down
Q13885	TUBB2A	Tubulin beta-2A chain	7280	8.05623e+08	3.55129e+07	2.84274e+07	3.9496e+07	4.22749e+07	4.23047e+07	0.389833	4.13585e+07	1.61305e+06	931297	3.90017	2.89854e+08	4.46683e+08	2.57892e+08	154.106	7.00833	2.80907	0.507909	NoSig
E7EX44	CALD1	Caldesmon	800	5.72871e+06	8.35547e+06	1.21398e+07	3244.62	61087.3	368629	0.00994325	144320	196398	113391	136.085	8.74131e+06	3.22289e+06	1.86074e+06	36.8696	60.5688	5.9205	0.0457019	Up
V9HWB8	PKM	Pyruvate kinase	5315	2.1046e+08	4.52026e+07	3.36674e+07	1.07456e+08	1.21944e+08	1.79079e+08	0.55142	1.3616e+08	3.78681e+07	2.18632e+07	27.8115	9.64435e+07	9.89099e+07	5.71057e+07	102.557	0.708312	-0.497544	0.639578	NoSig
P0DP25	CALM1	Calmodulin-3	801	2.40283e+09	2.93814e+09	2.95602e+09	5.85013e+08	1.05351e+09	1.00251e+09	0.00129783	8.80345e+08	2.57033e+08	1.48398e+08	29.1969	2.76566e+09	3.14348e+08	1.81489e+08	11.3661	3.14157	1.65148	0.0134321	NoSig
B9EJB8	COL12A1	Collagen, type XII, alpha 1	1303	1.43991e+06	7.88764e+06	4.95524e+06	4.22142e+06	3244.62	2.48959e+06	0.321131	2.23809e+06	2.12031e+06	1.22416e+06	94.7375	4.76093e+06	3.22826e+06	1.86383e+06	67.8072	2.12723	1.08898	0.460091	NoSig
A0A679KTH4	EmGFP-LacZ-E2F-TdTom	Beta-galactosidase (Fragment)		4.15829e+07	9.54941e+07	2.25565e+07	2.84081e+09	3.14764e+09	2.16018e+09	0.000808338	2.71621e+09	5.05383e+08	2.91783e+08	18.6062	5.32112e+07	3.78337e+07	2.18433e+07	71.1009	0.0195902	-5.67372	0.0108113	Down
A8K7Q1	NUCB1	Nucleobindin-1	4924	3.94209e+07	3.02981e+08	5.43926e+07	4.56902e+08	4.16637e+08	3.26965e+08	0.0459668	4.00168e+08	6.65153e+07	3.84026e+07	16.6219	1.32265e+08	1.48034e+08	8.54675e+07	111.922	0.330524	-1.59718	0.113479	NoSig
A0A024RAN2	CAST	Calpastatin	831	3.10986e+06	4.27983e+06	4.39537e+06	1.1585e+06	3244.62	751334	0.00347207	637693	585952	338300	91.8862	3.92835e+06	711184	410602	18.1039	6.16026	2.62299	0.0245417	Up
Q14766	LTBP1	Latent-transforming growth factor beta-binding protein 1	4052	5.4433e+07	1.6064e+08	8.13878e+07	5.08225e+07	5.37497e+07	6.96894e+07	0.277196	5.80872e+07	1.01538e+07	5.86231e+06	17.4803	9.88204e+07	5.52081e+07	3.18744e+07	55.8671	1.70124	0.766589	0.414813	NoSig
V9HWB4	HSPA5	78 kDa glucose-regulated protein	3309	1.13084e+08	3.46488e+07	1.89704e+07	2.27345e+08	1.83987e+08	3.01994e+08	0.0156178	2.37775e+08	5.96906e+07	3.44624e+07	25.1038	5.55677e+07	5.04236e+07	2.91121e+07	90.7425	0.233698	-2.09728	0.0606676	Down
P06733	ENO1	Alpha-enolase	2023	2.20132e+08	2.7372e+07	2.23755e+07	3.08365e+08	3.99858e+08	4.29268e+08	0.017882	3.79164e+08	6.3052e+07	3.64031e+07	16.6292	8.99599e+07	1.1276e+08	6.51021e+07	125.345	0.237259	-2.07547	0.0664251	Down
A0A3B3ISX9	TNXB	Tenascin-X	7148	1.47126e+07	6.83928e+07	1.2395e+07	6.83669e+07	4.99077e+07	1.06665e+08	0.156603	7.49799e+07	2.89508e+07	1.67147e+07	38.6114	3.18335e+07	3.16825e+07	1.82919e+07	99.5258	0.42456	-1.23596	0.269503	NoSig
P07585	DCN	Decorin	1634	1.39556e+08	2.09647e+08	5.15328e+07	1.37659e+09	1.60483e+09	1.02041e+09	0.00242106	1.33395e+09	2.94536e+08	1.7005e+08	22.0801	1.33579e+08	7.92263e+07	4.57413e+07	59.3106	0.100138	-3.31994	0.0202423	Down
V9HWN7	ALDOA	Fructose-bisphosphate aldolase	226	4.81095e+08	2.08231e+07	1.45082e+07	1.67507e+08	2.00948e+08	1.91878e+08	0.929227	1.86778e+08	1.72941e+07	9.98475e+06	9.25919	1.72142e+08	2.6758e+08	1.54487e+08	155.441	0.921641	-0.117722	0.947799	NoSig
A0A024R755	CALU	Calumenin	813	1.24087e+07	1.99697e+07	1.04231e+07	2.65505e+07	1.31274e+07	2.03127e+07	0.302676	1.99969e+07	6.71713e+06	3.87814e+06	33.5909	1.42672e+07	5.03736e+06	2.90832e+06	35.3073	0.71347	-0.487075	0.44243	NoSig
A0A384NYT8		Tubulin beta chain (Fragment)		6.10602e+07	1.94473e+06	1.69819e+06	556465	49772.6	6.56502e+06	0.388848	2.39042e+06	3.62418e+06	2.09242e+06	151.613	2.15677e+07	3.42017e+07	1.97464e+07	158.578	9.02255	3.17354	0.507542	NoSig
A0A0A0MSA4	EPB41L3	Band 4.1-like protein 3	23136	9.27136e+07	1.04489e+08	1.34717e+08	4.31359e+07	3.28956e+07	3.16103e+07	0.00457132	3.58806e+07	6.31607e+06	3.64659e+06	17.603	1.1064e+08	2.16665e+07	1.25091e+07	19.5829	3.08356	1.62459	0.0289126	NoSig
Q8IWP6		Tubulin beta chain		2.51644e+08	8.9379e+06	8.31765e+06	6.23795e+06	6.08981e+06	8.03656e+06	0.364275	6.78811e+06	1.08373e+06	625690	15.9651	8.96331e+07	1.40306e+08	8.10056e+07	156.533	13.2044	3.72295	0.492471	NoSig
P04350	TUBB4A	Tubulin beta-4A chain	10382	3.97023e+07	1.15422e+06	452648	492788	285828	686667	0.363667	488428	200455	115733	41.0409	1.37697e+07	2.2461e+07	1.29679e+07	163.119	28.1919	4.81721	0.492471	NoSig
P80723	BASP1	Brain acid soluble protein 1	10409	3.04559e+08	3.90317e+08	6.39332e+08	1.5275e+08	1.27048e+08	9.44923e+07	0.0347458	1.24763e+08	2.91961e+07	1.68564e+07	23.4011	4.44736e+08	1.73895e+08	1.00398e+08	39.1007	3.56463	1.83375	0.0964799	NoSig
C9JD84	LTBP1	Latent-transforming growth factor beta-binding protein 1	4052	428219	1.17469e+06	433027	351680	319840	3244.62	0.170402	224922	192637	111219	85.6462	678646	429595	248027	63.3018	3.01725	1.59324	0.288882	NoSig
Q13509	TUBB3	Tubulin beta-3 chain	10381	8.27465e+07	4.35639e+06	5.97307e+06	3.51586e+06	4.07458e+06	4.7578e+06	0.356954	4.11608e+06	622012	359119	15.1118	3.10253e+07	4.47992e+07	2.58648e+07	144.395	7.53759	2.9141	0.488515	NoSig
P28799	GRN	Progranulin	2896	1.42916e+08	3.70323e+08	2.41312e+08	3.56434e+07	3.40519e+07	4.45069e+07	0.0317411	3.80674e+07	5.63325e+06	3.25236e+06	14.7981	2.51517e+08	1.14046e+08	6.58447e+07	45.3434	6.60715	2.72403	0.0916622	Up
Q71U36	TUBA1A	Tubulin alpha-1A chain	7846	1.17615e+09	6.72149e+07	7.86557e+07	3.78163e+07	4.9672e+07	5.47876e+07	0.345199	4.74253e+07	8.7059e+06	5.02635e+06	18.3571	4.40672e+08	6.36965e+08	3.67752e+08	144.544	9.29192	3.21598	0.480163	NoSig
Q96DK0		cDNA FLJ25298 fis, clone STM07683, highly similar to Protein Tro alpha1 H,myeloma		3244.62	245367	3244.62	6.53165e+06	1.06999e+07	4.97328e+06	0.0128876	7.40159e+06	2.96075e+06	1.70939e+06	40.0015	83952.2	139790	80707.6	166.511	0.0113425	-6.46212	0.0541865	Down
C0JYY2	APOB	Apolipoprotein B (Including Ag(X) antigen)	338	1.69936e+07	2.61003e+07	1.58643e+07	6.46849e+07	5.52256e+07	7.26017e+07	0.00173582	6.41707e+07	8.69945e+06	5.02263e+06	13.5567	1.96527e+07	5.61224e+06	3.24023e+06	28.5571	0.306257	-1.70719	0.0163205	NoSig
A0A4W9A917	IGHG3	Immunoglobulin heavy constant gamma 3 (Fragment)	3502	1.10473e+07	6.53609e+06	6.38841e+06	1.94325e+08	2.70474e+08	2.30666e+08	0.000529646	2.31822e+08	3.80877e+07	2.199e+07	16.4298	7.99059e+06	2.6482e+06	1.52894e+06	33.1414	0.0344687	-4.85857	0.00907088	Down
Q6P5S8	IGK	IGK@ protein	50802	5.91993e+07	8.11844e+07	5.07378e+07	6.6121e+08	9.01283e+08	7.30773e+08	0.000620594	7.64422e+08	1.23523e+08	7.13162e+07	16.159	6.37072e+07	1.57159e+07	9.07359e+06	24.669	0.0833403	-3.58484	0.00921224	Down
P23142	FBLN1	Fibulin-1	2192	1.34115e+07	2.65006e+07	9.61543e+06	9.85322e+07	1.45112e+08	1.62079e+08	0.00380006	1.35241e+08	3.29032e+07	1.89967e+07	24.3293	1.65092e+07	8.85853e+06	5.11448e+06	53.6582	0.122072	-3.03419	0.0257396	Down
P35580	MYH10	Myosin-10	4628	4.226e+07	7.97082e+06	1.84963e+07	1.33733e+07	2.28048e+07	1.43567e+07	0.597012	1.68449e+07	5.18476e+06	2.99342e+06	30.7793	2.2909e+07	1.75654e+07	1.01414e+07	76.6744	1.35999	0.443601	0.679137	NoSig
A0A384MDQ7		Epididymis secretory sperm binding protein		3.79636e+06	4.43862e+06	3.27543e+06	2.05373e+07	2.35934e+07	2.69693e+07	0.000461323	2.37e+07	3.21731e+06	1.85751e+06	13.5751	3.8368e+06	582647	336392	15.1857	0.161891	-2.62691	0.00842912	Down
P29966	MARCKS	Myristoylated alanine-rich C-kinase substrate	4082	5.2066e+08	6.11626e+08	9.05328e+08	2.70684e+08	4.02572e+08	1.67263e+08	0.0413396	2.80173e+08	1.17941e+08	6.80933e+07	42.0958	6.79205e+08	2.01041e+08	1.16071e+08	29.5995	2.42423	1.27753	0.107493	NoSig
B1AKY9	ATP1A2	Sodium/potassium-transporting ATPase subunit alpha	477	1.34243e+08	3.88208e+06	8.49984e+06	7.86973e+06	8.58046e+06	5.43086e+06	0.385452	7.29368e+06	1.65193e+06	953741	22.6488	4.8875e+07	7.39669e+07	4.27048e+07	151.339	6.701	2.74438	0.505511	NoSig
P05023	ATP1A1	Sodium/potassium-transporting ATPase subunit alpha-1	476	6.67157e+07	3.60955e+06	5.11535e+06	1.06552e+07	7.49832e+06	8.512e+06	0.47829	8.88849e+06	1.61174e+06	930539	18.1329	2.51469e+07	3.60076e+07	2.0789e+07	143.189	2.82915	1.50037	0.576987	NoSig
P09429	HMGB1	High mobility group protein B1	3146	1.56985e+08	3.99016e+08	2.83198e+08	4.3999e+08	3.77188e+08	4.48181e+08	0.125044	4.21786e+08	3.88399e+07	2.24242e+07	9.20843	2.79733e+08	1.21053e+08	6.98899e+07	43.2745	0.66321	-0.592462	0.226517	NoSig
A0A384NPW1		Epididymis secretory sperm binding protein		1.13105e+08	2.87214e+08	2.97915e+08	6.3385e+07	5.43224e+07	5.5555e+07	0.0433248	5.77541e+07	4.91524e+06	2.83782e+06	8.51064	2.32745e+08	1.03749e+08	5.98997e+07	44.5765	4.02992	2.01075	0.110088	Up
B4DPW5		cDNA FLJ59374, highly similar to Homo sapiens caldesmon 1 (CALD1), transcript variant 2, mRNA		139621	285921	710820	3244.62	3244.62	3244.62	0.093456	3244.62	0	0	0	378788	296707	171304	78.3308	116.743	6.8672	0.180686	NoSig
A0A024R6I7	SERPINA1	Alpha-1-antitrypsin	5265	4.53968e+07	4.51388e+07	2.63332e+07	3.3578e+08	3.51196e+08	3.77649e+08	2.13159e-05	3.54875e+08	2.11753e+07	1.22256e+07	5.96697	3.89563e+07	1.09327e+07	6.31199e+06	28.064	0.109775	-3.18738	0.00191198	Down
P68366	TUBA4A	Tubulin alpha-4A chain	7277	1.09355e+08	1.76647e+06	1.69756e+06	106951	1.96151e+06	3.01606e+06	0.373577	1.69484e+06	1.47277e+06	850307	86.8975	3.76062e+07	6.2136e+07	3.58742e+07	165.228	22.1887	4.47175	0.499002	NoSig
P02790	HPX	Hemopexin	3263	7.13895e+07	2.34212e+08	8.30765e+07	3.96748e+08	5.99701e+08	5.90914e+08	0.00910561	5.29121e+08	1.14723e+08	6.62351e+07	21.6817	1.29559e+08	9.08201e+07	5.2435e+07	70.0992	0.244858	-2.02998	0.0436833	Down
B4DUV1		Fibulin-1		227542	1.54616e+06	406465	2.17889e+07	2.81686e+07	1.83865e+07	0.00159738	2.27813e+07	4.966e+06	2.86712e+06	21.7985	726723	715272	412962	98.4242	0.0319	-4.9703	0.0153514	Down
Q59E93	ANPEP	Aminopeptidase (Fragment)	290	2.31542e+07	1.15149e+07	1.60116e+07	1.24107e+08	1.71384e+08	1.34573e+08	0.00101165	1.43355e+08	2.48317e+07	1.43366e+07	17.3219	1.68936e+07	5.86956e+06	3.38879e+06	34.7443	0.117845	-3.08504	0.0119117	Down
P26038	MSN	Moesin	4478	8.89999e+07	2.38157e+08	1.00673e+08	1.94099e+08	2.29579e+08	2.02797e+08	0.248508	2.08825e+08	1.84922e+07	1.06765e+07	8.85537	1.4261e+08	8.29516e+07	4.78921e+07	58.1668	0.682915	-0.550221	0.381923	NoSig
P67936	TPM4	Tropomyosin alpha-4 chain	7171	1.4485e+08	4.27401e+08	8.95095e+07	4.85305e+08	5.61233e+08	4.67255e+08	0.0589817	5.04597e+08	4.98708e+07	2.87929e+07	9.88329	2.20587e+08	1.81231e+08	1.04634e+08	82.1587	0.437154	-1.19379	0.133578	NoSig
Q8NBJ4	GOLM1	Golgi membrane protein 1	51280	1.47163e+08	4.76738e+08	2.04346e+08	3.48251e+08	2.35835e+08	2.50025e+08	0.986382	2.78037e+08	6.12195e+07	3.53451e+07	22.0185	2.76082e+08	1.76109e+08	1.01677e+08	63.7886	0.99297	-0.0101785	0.98872	NoSig
A0A384MR25		Epididymis secretory sperm binding protein		2.17636e+07	1.56229e+07	9.77851e+06	1.06187e+08	1.24921e+08	1.4901e+08	0.000993559	1.26706e+08	2.14671e+07	1.2394e+07	16.9425	1.57217e+07	5.99314e+06	3.46014e+06	38.1203	0.12408	-3.01066	0.0118531	Down
P17600	SYN1	Synapsin-1	6853	1.15147e+08	3.70982e+06	2.99515e+06	3.91149e+06	5.37974e+06	6.78212e+06	0.397742	5.35778e+06	1.43544e+06	828754	26.7918	4.06173e+07	6.45455e+07	3.72654e+07	158.911	7.58099	2.92239	0.513944	NoSig
A0A804F6T5	PKM	Pyruvate kinase	5315	804296	526821	3244.62	380818	3244.62	1.06821e+06	0.924634	484091	539941	311735	111.537	444787	406777	234853	91.4544	0.91881	-0.122162	0.94409	NoSig
E7ESP9	NEFM	Neurofilament medium polypeptide	4741	2.82811e+08	9.26314e+06	9.26732e+06	1.17224e+07	1.30889e+07	4.87785e+06	0.377049	9.89638e+06	4.39955e+06	2.54008e+06	44.4562	1.00447e+08	1.57932e+08	9.11819e+07	157.229	10.1499	3.34339	0.501603	NoSig
P04406	GAPDH	Glyceraldehyde-3-phosphate dehydrogenase	2597	1.88113e+08	5.44894e+07	4.1113e+07	1.47275e+08	1.60468e+08	2.00501e+08	0.205691	1.69415e+08	2.7718e+07	1.6003e+07	16.361	9.45717e+07	8.12846e+07	4.69297e+07	85.9502	0.558225	-0.84108	0.334347	NoSig
Q08629	SPOCK1	Testican-1	6695	1.56619e+08	2.8508e+08	8.43941e+07	9.48882e+07	1.52416e+08	1.42001e+08	0.498283	1.29768e+08	3.06528e+07	1.76974e+07	23.6211	1.75364e+08	1.01648e+08	5.86862e+07	57.9636	1.35136	0.434416	0.595205	NoSig
Q53G71		Calreticulin variant (Fragment)		7.31053e+07	6.94759e+07	2.28147e+07	1.78686e+08	1.89811e+08	2.22901e+08	0.00246874	1.97132e+08	2.29987e+07	1.32783e+07	11.6666	5.51319e+07	2.80463e+07	1.61926e+07	50.8713	0.279669	-1.83821	0.0202423	NoSig
P24592	IGFBP6	Insulin-like growth factor-binding protein 6	3489	9.6532e+07	5.44847e+08	1.74919e+08	8.38322e+08	9.97198e+08	9.08817e+08	0.0115859	9.14779e+08	7.96056e+07	4.59603e+07	8.70217	2.72099e+08	2.39436e+08	1.38238e+08	87.9957	0.297448	-1.74929	0.0503587	NoSig
Q15113	PCOLCE	Procollagen C-endopeptidase enhancer 1	5118	1.27966e+07	6.35061e+06	6.68361e+06	5.49519e+08	5.32726e+08	5.65377e+08	6.0967e-07	5.49208e+08	1.63279e+07	9.4269e+06	2.97299	8.61026e+06	3.62927e+06	2.09536e+06	42.1506	0.0156776	-5.99515	0.000360925	Down
P07996	THBS1	Thrombospondin-1	7057	1.88306e+08	1.50238e+08	1.33195e+08	8.87188e+07	8.92475e+07	1.639e+08	0.220164	1.13955e+08	4.32539e+07	2.49727e+07	37.9569	1.57246e+08	2.82159e+07	1.62905e+07	17.9438	1.37989	0.464556	0.350368	NoSig
P19338	NCL	Nucleolin	4691	5.29504e+08	8.30177e+08	8.55909e+08	4.25787e+08	5.21516e+08	4.38326e+08	0.064106	4.61876e+08	5.20288e+07	3.00388e+07	11.2646	7.3853e+08	1.81478e+08	1.04777e+08	24.5729	1.59898	0.677149	0.14035	NoSig
V9HWK1	TPI1	Triosephosphate isomerase	7167	1.79142e+08	1.25128e+07	4.93622e+06	2.69286e+08	3.77288e+08	3.03644e+08	0.0182261	3.16739e+08	5.51791e+07	3.18577e+07	17.421	6.55304e+07	9.84635e+07	5.68479e+07	150.256	0.206891	-2.27306	0.0667358	Down
F5GXS0	C4B	Complement C4-B	721	2.14892e+07	8.7356e+07	6.80335e+07	7.12881e+07	7.15075e+07	9.81556e+07	0.37649	8.0317e+07	1.5449e+07	8.91948e+06	19.235	5.89595e+07	3.3858e+07	1.95479e+07	57.4258	0.734085	-0.445981	0.501398	NoSig
P07355	ANXA2	Annexin A2	302	5.08042e+07	1.00203e+08	1.2062e+08	4.52045e+08	5.12248e+08	5.10931e+08	0.000151878	4.91741e+08	3.43846e+07	1.9852e+07	6.99243	9.05424e+07	3.58965e+07	2.07249e+07	39.6461	0.184126	-2.44123	0.0044956	Down
A3KC71	CCDC80	Nuclear envelope protein okuribin	151887	6.33622e+07	1.66265e+08	9.53008e+07	1.954e+08	1.73759e+08	1.88323e+08	0.0671257	1.85827e+08	1.10341e+07	6.37053e+06	5.93781	1.08309e+08	5.26706e+07	3.04094e+07	48.6297	0.58285	-0.778803	0.144294	NoSig
A0A140VJI7	ECM1	Testicular tissue protein Li 61	1893	2.51211e+07	1.17725e+08	4.12765e+07	1.97208e+08	1.74325e+08	1.99333e+08	0.0121906	1.90289e+08	1.38654e+07	8.00522e+06	7.28653	6.13741e+07	4.94651e+07	2.85587e+07	80.5961	0.322532	-1.63249	0.052296	NoSig
B4DPQ0	C1R	Complement subcomponent C1r	715	7.7203e+06	1.32806e+06	466587	1.1657e+08	1.29728e+08	1.47311e+08	0.00015421	1.31203e+08	1.54235e+07	8.90476e+06	11.7554	3.17165e+06	3.96273e+06	2.28788e+06	124.942	0.0241736	-5.37042	0.00451819	Down
Q15293	RCN1	Reticulocalbin-1	5954	4.04162e+07	1.17218e+08	2.46089e+07	1.29389e+08	1.13214e+08	1.28382e+08	0.09648	1.23662e+08	9.06229e+06	5.23211e+06	7.32829	6.07476e+07	4.95391e+07	2.86014e+07	81.549	0.491241	-1.0255	0.184285	NoSig
Q0QEN7	ATP5F1B	ATP synthase subunit beta (Fragment)	506	2.34621e+08	1.39342e+07	1.385e+07	3.16562e+07	3.89688e+07	4.17538e+07	0.534328	3.74596e+07	5.21523e+06	3.01102e+06	13.9223	8.74683e+07	1.27438e+08	7.35761e+07	145.696	2.335	1.22342	0.625143	NoSig
B3KY28		cDNA FLJ46689 fis, clone TRACH3012106, highly similar to Band 4.1-like protein 3		9.12836e+06	1.0989e+07	1.65775e+07	5.69889e+06	3.70952e+06	4.63628e+06	0.030874	4.68156e+06	995455	574726	21.2633	1.22316e+07	3.87693e+06	2.23834e+06	31.6959	2.61272	1.38555	0.0904821	NoSig
B4DRV4		SPARC		784820	1.27058e+06	3244.62	1.01503e+06	991490	1.14022e+06	0.38481	1.04891e+06	79942.7	46154.9	7.62149	686216	639397	369156	93.1773	0.654218	-0.612158	0.505284	NoSig
P0DOX7		Immunoglobulin kappa light chain		3244.62	3244.62	3244.62	601441	316957	390207	0.00709701	436202	147714	85282.9	33.8638	3244.62	0	0	0	0.00743834	-7.0708	0.0374228	Down
A0A384N5Z8		Epididymis secretory sperm binding protein		1.23803e+08	2.34829e+08	2.82381e+08	5.95555e+07	5.75903e+07	4.6585e+07	0.0279479	5.4577e+07	6.99067e+06	4.03607e+06	12.8088	2.13671e+08	8.13788e+07	4.69841e+07	38.0861	3.91504	1.96903	0.0856375	NoSig
Q14767	LTBP2	Latent-transforming growth factor beta-binding protein 2	4053	6.95454e+07	1.1659e+08	7.78429e+07	7.82242e+07	7.78094e+07	9.52459e+07	0.799482	8.37598e+07	9.94941e+06	5.74429e+06	11.8785	8.79929e+07	2.51112e+07	1.4498e+07	28.5378	1.05054	0.0711281	0.850635	NoSig
A0A7I2V5S2	NPM1	Nucleophosmin	4869	2.56597e+08	6.98138e+08	5.04651e+08	4.36289e+08	5.45843e+08	5.45818e+08	0.871812	5.09317e+08	6.32439e+07	3.65139e+07	12.4174	4.86462e+08	2.21332e+08	1.27786e+08	45.4983	0.955127	-0.0662359	0.905486	NoSig
Q59EN5		Prosaposin variant (Fragment)		2.13639e+08	3.68037e+08	1.24691e+08	2.55996e+08	1.75809e+08	2.0008e+08	0.757084	2.10628e+08	4.11214e+07	2.37414e+07	19.5232	2.35455e+08	1.23131e+08	7.10898e+07	52.2949	1.11787	0.160753	0.814306	NoSig
A0A384NKS6		Clusterin		8.63872e+07	1.9394e+08	1.01935e+08	5.50556e+08	5.68608e+08	4.27028e+08	0.00223758	5.15397e+08	7.70607e+07	4.4491e+07	14.9517	1.27421e+08	5.81296e+07	3.35611e+07	45.6202	0.247228	-2.01609	0.0192067	Down
P00739	HPR	Haptoglobin-related protein	3250	3244.62	1.1228e+06	407815	5.17136e+06	5.44085e+06	4.78229e+06	0.000259999	5.1315e+06	331084	191151	6.45199	511287	566905	327303	110.878	0.0996369	-3.32718	0.00587479	Down
A0A8Q3SI22	C3	Complement C3 (Fragment)	718	3244.62	3244.62	744466	1.0697e+06	1.0664e+06	1.25986e+06	0.0259448	1.13199e+06	110753	63943.5	9.78399	250319	427945	247074	170.96	0.221132	-2.17702	0.0813524	Down
J3KN67	TPM3	Tropomyosin alpha-3 chain	7170	4.79651e+08	1.06156e+09	4.04821e+08	8.75266e+08	6.6085e+08	6.51604e+08	0.73283	7.2924e+08	1.26546e+08	7.30615e+07	17.3532	6.48678e+08	3.59521e+08	2.07569e+08	55.4236	0.889527	-0.16889	0.792538	NoSig
Q53H03		Nuclear autoantigenic sperm protein (Fragment)		5.88223e+07	8.24711e+07	1.21286e+08	1.96546e+07	2.02938e+07	2.13996e+07	0.0211577	2.04493e+07	882844	509710	4.31723	8.75265e+07	3.15372e+07	1.8208e+07	36.0317	4.28017	2.09767	0.0724846	Up
Q08380	LGALS3BP	Galectin-3-binding protein	3959	3.73389e+06	8.24e+06	5.20639e+06	2.12297e+08	2.39748e+08	3.13719e+08	0.00118794	2.55255e+08	5.24587e+07	3.02871e+07	20.5515	5.72676e+06	2.29768e+06	1.32657e+06	40.1219	0.0224355	-5.47807	0.0128788	Down
P00734	F2	Prothrombin	2147	2.71365e+07	1.08586e+08	9.69943e+07	5.6072e+07	4.26808e+07	5.97579e+07	0.394677	5.28369e+07	8.98643e+06	5.18832e+06	17.0079	7.75723e+07	4.40616e+07	2.5439e+07	56.8007	1.46815	0.553997	0.512206	NoSig
P02647	APOA1	Apolipoprotein A-I	335	1.04773e+08	1.92968e+08	1.14634e+08	6.91261e+08	7.26274e+08	6.19535e+08	0.000208908	6.79023e+08	5.44116e+07	3.14145e+07	8.01321	1.37458e+08	4.83247e+07	2.79003e+07	35.1558	0.202435	-2.30447	0.00524041	Down
Q14112	NID2	Nidogen-2	22795	5.01656e+06	1.12685e+07	1.09932e+07	6.51165e+07	6.80473e+07	9.8144e+07	0.00319451	7.71026e+07	1.82812e+07	1.05547e+07	23.7103	9.09276e+06	3.53277e+06	2.03965e+06	38.8526	0.117931	-3.08399	0.02351	Down
P35442	THBS2	Thrombospondin-2	7058	1.63603e+07	1.90034e+07	9.08905e+06	5.4696e+07	6.21342e+07	1.00115e+08	0.0161278	7.23151e+07	2.4361e+07	1.40648e+07	33.6873	1.48176e+07	5.13404e+06	2.96414e+06	34.6484	0.204903	-2.28699	0.0620441	Down
A0A024R321	FLNB	Filamin B, beta (Actin binding protein 278), isoform CRA_a	2317	5.89003e+06	8.09669e+06	9.82367e+06	2.45483e+07	2.14562e+07	3.94014e+07	0.02214	2.84686e+07	9.59347e+06	5.53879e+06	33.6984	7.9368e+06	1.97169e+06	1.13836e+06	24.8424	0.278791	-1.84274	0.073999	NoSig
Q96D15	RCN3	Reticulocalbin-3	57333	3.38962e+07	1.14963e+08	1.97668e+07	1.13514e+08	1.22259e+08	1.2638e+08	0.0971652	1.20718e+08	6.56982e+06	3.79309e+06	5.44231	5.62085e+07	5.13706e+07	2.96588e+07	91.3929	0.46562	-1.10277	0.185196	NoSig
A0A286YFJ8	IGHG4	Immunoglobulin heavy constant gamma 4 (Fragment)	3503	1.2164e+06	570743	301429	7.73979e+06	3.18228e+07	3.19542e+07	0.0453148	2.38389e+07	1.39424e+07	8.04965e+06	58.4859	696190	470207	271474	67.5401	0.0292039	-5.09769	0.113001	Down
S6BGE0		IgG H chain		1.15719e+06	1.32642e+06	944301	1.5615e+07	2.65073e+07	1.93713e+07	0.00375363	2.04979e+07	5.53287e+06	3.1944e+06	26.9924	1.14264e+06	191476	110549	16.7574	0.0557441	-4.16504	0.0255913	Down
A8K3K1		cDNA FLJ78096, highly similar to Homo sapiens actin, alpha, cardiac muscle (ACTC), mRNA		7.41641e+07	1.27673e+07	6.85886e+06	1.72452e+07	1.43316e+07	2.13837e+07	0.563098	1.76535e+07	3.54375e+06	2.04599e+06	20.0739	3.12634e+07	3.72704e+07	2.15181e+07	119.214	1.77095	0.824522	0.650828	NoSig
V9HWF4	PGK1	Phosphoglycerate kinase	5230	9.78621e+07	8.60063e+06	9.63041e+06	3.72216e+07	6.54579e+07	5.9075e+07	0.647033	5.39182e+07	1.48077e+07	8.54922e+06	27.4632	3.86977e+07	5.12404e+07	2.95837e+07	132.412	0.717712	-0.478524	0.719466	NoSig
P61764	STXBP1	Syntaxin-binding protein 1	6812	2.00076e+08	5.25025e+06	2.79006e+06	7.96758e+06	7.09792e+06	8.22586e+06	0.399235	7.76379e+06	590941	341180	7.6115	6.93719e+07	1.13199e+08	6.53556e+07	163.177	8.93532	3.15952	0.515142	NoSig
A0A024RD80	HSP90AB1	Heat shock protein 90kDa alpha (Cytosolic), class B member 1, isoform CRA_a	3326	5.09528e+07	2.35847e+07	1.35579e+07	4.28762e+07	3.00549e+07	4.60211e+07	0.446489	3.96508e+07	8.45768e+06	4.88305e+06	21.3304	2.93651e+07	1.9356e+07	1.11752e+07	65.915	0.740594	-0.433244	0.549524	NoSig
P29401	TKT	Transketolase	7086	2.38796e+07	2.72987e+06	4.47027e+06	1.25414e+08	1.40978e+08	1.33895e+08	0.000111318	1.33429e+08	7.79226e+06	4.49886e+06	5.84	1.03599e+07	1.17407e+07	6.7785e+06	113.328	0.0776437	-3.68699	0.00387647	Down
A0A024R5K8	SERPINH1	Serpin H1	871	7.40175e+06	6.58066e+06	5.29743e+06	6.90583e+07	9.46106e+07	1.16456e+08	0.00316605	9.33751e+07	2.37231e+07	1.36966e+07	25.4063	6.42662e+06	1.06058e+06	612327	16.5029	0.0688258	-3.86091	0.0234033	Down
P01033	TIMP1	Metalloproteinase inhibitor 1	7076	6.64216e+07	1.15474e+08	1.11726e+08	1.47279e+09	2.34951e+09	2.09175e+09	0.00198418	1.97135e+09	4.50591e+08	2.60149e+08	22.857	9.78737e+07	2.73027e+07	1.57632e+07	27.8959	0.0496481	-4.33212	0.0178516	Down
A0A7P0T9C4	DYNC1H1	Cytoplasmic dynein 1 heavy chain 1	1778	4.28812e+07	2.13076e+07	1.63783e+07	1.19414e+07	1.50103e+07	1.85403e+07	0.234438	1.5164e+07	3.30212e+06	1.90648e+06	21.776	2.68557e+07	1.40957e+07	8.13814e+06	52.4867	1.77101	0.824576	0.36658	NoSig
Q63HR1	SERBP1	Uncharacterized protein DKFZp686P17171	26135	1.79478e+06	6.76523e+06	7.6505e+06	417893	3244.62	779776	0.0527212	400305	388564	224338	97.0672	5.4035e+06	3.15643e+06	1.82237e+06	58.4146	13.4985	3.75473	0.12405	NoSig
A0A2Z6ATB6	DBN1	Drebrin A	1627	1.0586e+08	1.59489e+08	1.55672e+08	5.07344e+07	5.91824e+07	3.67913e+07	0.00775436	4.89027e+07	1.13074e+07	6.52832e+06	23.1222	1.40341e+08	2.99217e+07	1.72753e+07	21.3208	2.86979	1.52095	0.0394725	NoSig
B4E022		cDNA FLJ56274, highly similar to Transketolase		48913.8	3244.62	3244.62	350071	429634	273199	0.00221953	350968	78221.3	45161.1	22.2873	18467.7	26367.1	15223	142.774	0.0526192	-4.24827	0.0192067	Down
P01008	SERPINC1	Antithrombin-III	462	1.97179e+08	3.02254e+08	6.04307e+08	7.67349e+07	1.30263e+08	1.1545e+08	0.101778	1.07483e+08	2.76394e+07	1.59576e+07	25.7152	3.67913e+08	2.11357e+08	1.22027e+08	57.4474	3.423	1.77526	0.191439	NoSig
A0A024R962	CFH	HCG40889, isoform CRA_b	3075	9.80357e+06	2.08084e+07	9.15843e+06	4.66091e+07	5.69761e+07	6.7971e+07	0.003715	5.71854e+07	1.06825e+07	6.16754e+06	18.6805	1.32568e+07	6.54781e+06	3.78038e+06	49.3922	0.231821	-2.10892	0.025573	Down
Q6FHU2	PGAM1	Phosphoglycerate mutase (Fragment)	5223	6.53758e+07	2.38211e+07	1.91068e+07	1.17451e+08	1.01032e+08	1.04889e+08	0.00987329	1.07791e+08	8.58583e+06	4.95703e+06	7.96528	3.61012e+07	2.54618e+07	1.47004e+07	70.529	0.33492	-1.57811	0.0455589	NoSig
Q8NC51	SERBP1	Plasminogen activator inhibitor 1 RNA-binding protein	26135	7.59428e+07	1.97065e+08	1.74633e+08	8.81492e+07	8.54972e+07	7.11303e+07	0.146317	8.15922e+07	9.15677e+06	5.28667e+06	11.2226	1.49214e+08	6.44382e+07	3.72034e+07	43.1852	1.82877	0.870878	0.256575	NoSig
A7XZE4	TPM2	Beta tropomyosin isoform	7169	1.09927e+08	2.28938e+08	1.30107e+08	1.55786e+08	1.56157e+08	1.45205e+08	0.920179	1.52383e+08	6.21908e+06	3.59059e+06	4.08122	1.56324e+08	6.369e+07	3.67714e+07	40.7423	1.02587	0.0368414	0.940839	NoSig
A8K5T0		cDNA FLJ75416, highly similar to Homo sapiens complement factor H (CFH), mRNA		3244.62	3244.62	3244.62	653516	1.00718e+06	1.335e+06	0.00718962	998564	340822	196773	34.1312	3244.62	0	0	0	0.00324928	-8.26566	0.037666	Down
P51884	LUM	Lumican	4060	1.44057e+08	2.92273e+08	4.35393e+07	5.77346e+08	6.67054e+08	4.79231e+08	0.0101117	5.74543e+08	9.39429e+07	5.4238e+07	16.3509	1.59957e+08	1.25127e+08	7.22421e+07	78.2256	0.278406	-1.84474	0.046047	NoSig
H7C556	ABI3BP	Target of Nesh-SH3	25890	5.83091e+07	9.4472e+07	2.51235e+07	7.00977e+07	7.4671e+07	7.94131e+07	0.487735	7.47273e+07	4.65796e+06	2.68927e+06	6.23327	5.93015e+07	3.46849e+07	2.00254e+07	58.4891	0.793572	-0.333566	0.585441	NoSig
B4DL49		Cathepsin B		5.95684e+06	1.23298e+07	1.01861e+07	7.43811e+07	9.12289e+07	9.72767e+07	0.000387732	8.76289e+07	1.18648e+07	6.85013e+06	13.5398	9.4909e+06	3.24285e+06	1.87226e+06	34.168	0.108308	-3.20679	0.00765124	Down
E9PHY5	EPB41L2	Band 4.1-like protein 2	2037	3.36856e+07	4.35726e+07	7.69045e+07	1.17204e+07	1.19747e+07	1.4472e+08	0.923012	5.61384e+07	7.67142e+07	4.4291e+07	136.652	5.13876e+07	2.26445e+07	1.30738e+07	44.0661	0.915372	-0.127569	0.942759	NoSig
A0A7P0TA35	P4HB	Protein disulfide-isomerase	5034	3.23629e+07	5.28736e+07	1.90399e+07	1.25502e+08	1.58979e+08	1.58257e+08	0.00158565	1.4758e+08	1.9123e+07	1.10407e+07	12.9578	3.47588e+07	1.70437e+07	9.84016e+06	49.0341	0.235526	-2.08604	0.0153237	Down
B4DDQ2		Biglycan		3.17952e+07	4.58692e+07	2.26715e+07	1.34976e+08	1.25697e+08	1.47167e+08	0.00036538	1.35947e+08	1.07679e+07	6.21685e+06	7.92069	3.34453e+07	1.16865e+07	6.74721e+06	34.9422	0.246018	-2.02316	0.00745798	Down
A0A024QZN4	VCL	Vinculin	7414	2.85287e+07	5.19595e+07	2.14219e+07	6.4154e+07	5.32202e+07	7.97115e+07	0.0574587	6.56952e+07	1.33127e+07	7.68611e+06	20.2644	3.397e+07	1.59794e+07	9.22572e+06	47.0398	0.517085	-0.951527	0.131132	NoSig
Q71V99		Peptidyl-prolyl cis-trans isomerase		2.85649e+08	1.59615e+07	9.97478e+06	9.50104e+07	1.13337e+08	1.24734e+08	0.941229	1.11027e+08	1.49957e+07	8.65775e+06	13.5063	1.03862e+08	1.57461e+08	9.09101e+07	151.606	0.935464	-0.0962461	0.956867	NoSig
D0PNI1	YWHAZ	Epididymis luminal protein 4	7534	3.256e+08	2.41763e+07	1.08627e+07	1.12006e+08	1.33118e+08	1.13011e+08	0.993921	1.19378e+08	1.19099e+07	6.87618e+06	9.9766	1.20213e+08	1.77995e+08	1.02765e+08	148.066	1.00699	0.0100535	0.995266	NoSig
V9HWP2	HSP90B1	Epididymis luminal protein 35	7184	3.3619e+07	2.3904e+07	2.96585e+07	8.87404e+07	7.37892e+07	1.12944e+08	0.00592121	9.18247e+07	1.9759e+07	1.14079e+07	21.5182	2.90605e+07	4.88502e+06	2.82037e+06	16.8098	0.316478	-1.65982	0.0337344	NoSig
P09493	TPM1	Tropomyosin alpha-1 chain	7168	4.14504e+07	6.01495e+07	1.37329e+07	2.86721e+07	1.52964e+07	1.88651e+07	0.281317	2.09445e+07	6.92609e+06	3.99878e+06	33.0687	3.84443e+07	2.33539e+07	1.34834e+07	60.7473	1.83553	0.876195	0.418862	NoSig
O00391	QSOX1	Sulfhydryl oxidase 1	5768	9.90868e+06	9.94647e+06	7.78263e+06	7.2868e+07	7.50624e+07	9.39249e+07	0.000444468	8.06184e+07	1.15758e+07	6.68331e+06	14.3588	9.21259e+06	1.23853e+06	715065	13.4439	0.114274	-3.12943	0.00833745	Down
V9HWH2	CKB	Creatine kinase	1152	2.63107e+08	6.79937e+06	3.21967e+06	1.45518e+07	1.25032e+07	1.31173e+07	0.417828	1.33908e+07	1.05134e+06	606991	7.85123	9.10421e+07	1.49024e+08	8.60388e+07	163.686	6.79887	2.7653	0.527812	NoSig
Q5TCU3	TPM2	Tropomyosin beta chain	7169	4.21606e+06	1.07945e+07	5.25871e+06	8.20469e+06	8.10959e+06	6.78231e+06	0.675732	7.69887e+06	795183	459099	10.3286	6.75641e+06	3.5357e+06	2.04134e+06	52.331	0.877585	-0.188389	0.745335	NoSig
K9JA46	HSP90AA1	Epididymis luminal secretory protein 52	3320	1.61681e+08	8.03775e+06	5.14696e+06	7.19004e+07	6.65666e+07	9.09401e+07	0.745323	7.64691e+07	1.28129e+07	7.39756e+06	16.7557	5.82887e+07	8.95523e+07	5.17031e+07	153.636	0.762252	-0.39166	0.803407	NoSig
P02763	ORM1	Alpha-1-acid glycoprotein 1	5004	7.43164e+08	1.07374e+09	3.28121e+08	4.46519e+08	6.26007e+08	5.14298e+08	0.449035	5.28941e+08	9.06356e+07	5.23285e+07	17.1353	7.15009e+08	3.73608e+08	2.15703e+08	52.2522	1.35177	0.434855	0.551511	NoSig
Q00839	HNRNPU	Heterogeneous nuclear ribonucleoprotein U	3192	6.78249e+07	1.54476e+08	1.1587e+08	4.4526e+07	5.74127e+07	5.72782e+07	0.0788462	5.30723e+07	7.40162e+06	4.27333e+06	13.9463	1.12724e+08	4.34112e+07	2.50634e+07	38.5112	2.12396	1.08676	0.159416	NoSig
D9ZGG2	VTN	Vitronectin	7448	1.85154e+08	3.50799e+08	4.20124e+08	7.50287e+07	7.61198e+07	9.68291e+07	0.0280736	8.26592e+07	1.22836e+07	7.09197e+06	14.8606	3.18693e+08	1.2073e+08	6.97036e+07	37.883	3.8555	1.94692	0.0858448	NoSig
A0A0C4DFV9	SET	Protein SET	6418	5.47475e+07	8.13609e+07	3.76666e+07	4.33193e+08	3.92216e+08	5.19893e+08	0.000600536	4.48434e+08	6.51888e+07	3.76368e+07	14.537	5.7925e+07	2.20198e+07	1.27131e+07	38.0143	0.129172	-2.95264	0.00921224	Down
Q9BUM6		COL6A2 protein		3244.62	3244.62	3244.62	1.54486e+06	7.06855e+06	9.96036e+06	0.0662935	6.19126e+06	4.2758e+06	2.46863e+06	69.0618	3244.62	0	0	0	0.000524064	-10.898	0.143024	NoSig
P19823	ITIH2	Inter-alpha-trypsin inhibitor heavy chain H2	3698	3.27651e+06	3.90592e+06	2.67586e+06	9.74527e+07	1.75869e+08	1.08819e+08	0.00712187	1.2738e+08	4.23752e+07	2.44653e+07	33.2667	3.2861e+06	615083	355118	18.7177	0.0257975	-5.27663	0.0374228	Down
P13639	EEF2	Elongation factor 2	1938	2.3216e+07	5.6454e+06	6.25263e+06	6.8953e+07	7.86799e+07	8.69554e+07	0.00101902	7.81961e+07	9.01092e+06	5.20246e+06	11.5235	1.17047e+07	9.97374e+06	5.75834e+06	85.2115	0.149684	-2.74001	0.0119117	Down
A0A024R1U8	IGFBP4	Insulin-like growth factor-binding protein 4	3487	1.09918e+08	3.85556e+08	1.3473e+08	1.56996e+08	1.69222e+08	1.87268e+08	0.682835	1.71162e+08	1.5229e+07	8.79246e+06	8.89743	2.10068e+08	1.52483e+08	8.8036e+07	72.5873	1.22731	0.295496	0.751372	NoSig
P55072	VCP	Transitional endoplasmic reticulum ATPase	7415	3.53805e+07	2.66903e+07	2.8538e+07	4.42794e+07	2.86676e+07	7.62026e+07	0.242355	4.97165e+07	2.42295e+07	1.39889e+07	48.7352	3.02029e+07	4.57809e+06	2.64316e+06	15.1578	0.607503	-0.719038	0.37539	NoSig
B4DUQ1	HNRNPK	Heterogeneous nuclear ribonucleoprotein K	3190	7.8424e+07	7.66116e+07	7.30939e+07	3.89782e+07	4.33282e+07	3.62397e+07	0.000146684	3.95153e+07	3.57466e+06	2.06383e+06	9.04625	7.60432e+07	2.71014e+06	1.5647e+06	3.56394	1.9244	0.944406	0.00443628	NoSig
A0A0D9SFB1	DNM1	Dynamin GTPase	1759	1.50184e+08	4.07079e+07	3.91095e+07	1.07857e+06	2.8275e+06	1.90724e+06	0.111877	1.93777e+06	874868	505105	45.1482	7.66672e+07	6.36726e+07	3.67614e+07	83.0507	39.5647	5.30614	0.206457	NoSig
B4E1C2	KNG1	Kininogen 1, isoform CRA_b	3827	5.80447e+07	1.10091e+08	7.80496e+07	5.07509e+07	7.30485e+07	6.96022e+07	0.350663	6.44672e+07	1.2003e+07	6.92996e+06	18.6188	8.20618e+07	2.62542e+07	1.51578e+07	31.9931	1.27292	0.348146	0.483967	NoSig
P09871	C1S	Complement C1s subcomponent	716	4.72268e+06	7.88392e+06	9.16753e+06	1.36363e+08	1.44167e+08	1.40011e+08	8.93569e-07	1.4018e+08	3.90496e+06	2.25453e+06	2.78567	7.25804e+06	2.28756e+06	1.32073e+06	31.5176	0.0517765	-4.27156	0.000377852	Down
P22626	HNRNPA2B1	Heterogeneous nuclear ribonucleoproteins A2/B1	3181	2.223e+08	1.38981e+08	9.79586e+07	1.12682e+08	1.14164e+08	1.05697e+08	0.313643	1.10848e+08	4.52156e+06	2.61052e+06	4.07907	1.5308e+08	6.33584e+07	3.658e+07	41.3891	1.38099	0.465702	0.453091	NoSig
P09972	ALDOC	Fructose-bisphosphate aldolase C	230	8.10426e+07	2.63965e+06	2.70581e+06	1.59466e+07	1.69009e+07	1.55589e+07	0.653307	1.61355e+07	690655	398750	4.28035	2.8796e+07	4.52469e+07	2.61233e+07	157.129	1.78464	0.835633	0.725081	NoSig
A0A024R884	TNC	Tenascin C (Hexabrachion), isoform CRA_a	3371	5.87691e+06	1.84315e+07	1.79616e+06	3.64123e+07	3.78838e+07	4.59814e+07	0.00572653	4.00925e+07	5.15272e+06	2.97492e+06	12.8521	8.70151e+06	8.6699e+06	5.00557e+06	99.6367	0.217036	-2.20399	0.0331713	Down
A0A5F9ZHS1	ANK2	Ankyrin-2	287	4.57279e+07	1.48469e+07	1.6917e+06	7.41694e+06	2.17009e+06	3.26634e+06	0.278552	4.28446e+06	2.76763e+06	1.59789e+06	64.597	2.07555e+07	2.26049e+07	1.30509e+07	108.91	4.84437	2.27631	0.416241	NoSig
P20020	ATP2B1	Plasma membrane calcium-transporting ATPase 1	490	3.99108e+07	3.54022e+06	6.01592e+06	652884	6.17028e+06	1.16314e+06	0.308596	2.6621e+06	3.04886e+06	1.76026e+06	114.529	1.6489e+07	2.03216e+07	1.17327e+07	123.244	6.19398	2.63087	0.448427	NoSig
V9HW98	YWHAE	Epididymis luminal protein 2	7531	2.95424e+08	2.69329e+07	1.65134e+07	1.11153e+08	1.66257e+08	1.32678e+08	0.810475	1.36696e+08	2.7771e+07	1.60336e+07	20.3159	1.12957e+08	1.58107e+08	9.1283e+07	139.971	0.826335	-0.275202	0.85832	NoSig
A0A5F9UP49	SDF4	45 kDa calcium-binding protein	51150	3.90458e+07	1.31671e+08	6.0342e+07	1.00646e+08	8.44805e+07	5.89127e+07	0.894152	8.13463e+07	2.10422e+07	1.21487e+07	25.8675	7.70196e+07	4.85124e+07	2.80086e+07	62.9871	0.946811	-0.0788513	0.921229	NoSig
B3KQT9		Protein disulfide-isomerase		3.13468e+07	2.28057e+07	1.61651e+07	1.14165e+08	1.20181e+08	1.18373e+08	3.79813e-05	1.17573e+08	3.08663e+06	1.78207e+06	2.62529	2.34392e+07	7.61066e+06	4.39402e+06	32.4698	0.199359	-2.32656	0.00221137	Down
P25705	ATP5F1A	ATP synthase subunit alpha, mitochondrial	498	2.97933e+08	1.57645e+07	8.55416e+06	1.20816e+07	8.42629e+06	2.29923e+07	0.385135	1.45e+07	7.57816e+06	4.37525e+06	52.263	1.07417e+08	1.65031e+08	9.52806e+07	153.635	7.40806	2.8891	0.505319	NoSig
Q92626	PXDN	Peroxidasin homolog	7837	4.42877e+06	9.01783e+06	6.75941e+06	4.04562e+07	3.07545e+07	5.04685e+07	0.00442651	4.05597e+07	9.85745e+06	5.6912e+06	24.3035	6.73533e+06	2.29462e+06	1.3248e+06	34.0684	0.16606	-2.59023	0.0282381	Down
Q6FHZ0	MDH2	Malate dehydrogenase	4191	1.91134e+08	1.97879e+06	2.12259e+06	7.45014e+07	1.37731e+08	8.81158e+07	0.623062	1.00116e+08	3.32792e+07	1.92138e+07	33.2406	6.50786e+07	1.09168e+08	6.30279e+07	167.747	0.650031	-0.621419	0.698321	NoSig
Q9Y2W1	THRAP3	Thyroid hormone receptor-associated protein 3	9967	5.02799e+07	1.13185e+08	1.54443e+08	2.94804e+07	2.14027e+07	2.24301e+07	0.0550717	2.44377e+07	4.39723e+06	2.53874e+06	17.9936	1.05969e+08	5.24551e+07	3.0285e+07	49.5003	4.3363	2.11646	0.127853	NoSig
P01871	IGHM	Immunoglobulin heavy constant mu	3507	2.26629e+07	3.85905e+07	3.0316e+07	3.54505e+08	4.11674e+08	4.02439e+08	3.98661e-05	3.89539e+08	3.06905e+07	1.77191e+07	7.87865	3.05231e+07	7.96579e+06	4.59905e+06	26.0976	0.0783569	-3.6738	0.0022693	Down
P00338	LDHA	L-lactate dehydrogenase A chain	3939	3.74511e+07	1.15811e+07	5.65525e+06	1.65054e+08	2.25932e+08	2.26767e+08	0.00115697	2.05918e+08	3.53919e+07	2.04335e+07	17.1874	1.82292e+07	1.69083e+07	9.76201e+06	92.7542	0.0885264	-3.49775	0.0128746	Down
A0A2R8YHD2	TPM4	Tropomyosin alpha-4 chain (Fragment)	7171	518471	1.20787e+06	584238	2.80588e+06	3244.62	387728	0.760276	1.06562e+06	1.51932e+06	877182	142.577	770195	380465	219662	49.3986	0.722768	-0.468395	0.817144	NoSig
B7Z9U2		Vesicle-fusing ATPase		1.28085e+08	3.84264e+06	2.84546e+06	2.91948e+06	2.83033e+06	2.59077e+06	0.36813	2.7802e+06	169992	98145	6.1144	4.49243e+07	7.20209e+07	4.15813e+07	160.316	16.1587	4.01424	0.495753	NoSig
D6RF35	GC	Vitamin D-binding protein	2638	4.56089e+06	6.89878e+06	6.9332e+06	1.1629e+08	8.80121e+07	9.85022e+07	0.000333712	1.00935e+08	1.42953e+07	8.25337e+06	14.1629	6.13096e+06	1.35983e+06	785097	22.1797	0.0607417	-4.04117	0.00700558	Down
Q9Y6C2	EMILIN1	EMILIN-1	11117	5.19028e+06	5.46169e+06	5.18696e+06	5.56276e+07	6.20476e+07	5.34566e+07	3.64629e-05	5.70439e+07	4.4672e+06	2.57914e+06	7.83117	5.27965e+06	157663	91026.8	2.98624	0.0925541	-3.43356	0.00221137	Down
J3QSU6	TNC	Tenascin	3371	428686	109464	897683	89036.7	16806.2	1.37527e+06	0.977231	493705	764313	441276	154.812	478611	396474	228904	82.8385	0.969426	-0.0447967	0.982876	NoSig
A0A384MR27		Galectin		3.85641e+07	5.30423e+07	1.46969e+07	2.31804e+08	4.71442e+08	4.71799e+08	0.0115686	3.91682e+08	1.38458e+08	7.99387e+07	35.3496	3.54344e+07	1.93634e+07	1.11794e+07	54.6456	0.0904674	-3.46646	0.0503575	Down
Q6FHV6	ENO2	Phosphopyruvate hydratase	2026	1.04334e+08	2.74078e+07	4.15265e+06	3.78612e+06	1.27765e+08	1.55391e+08	0.41626	9.56473e+07	8.07444e+07	4.66178e+07	84.4189	4.52981e+07	5.24319e+07	3.02716e+07	115.749	0.473595	-1.07828	0.527678	NoSig
A0A7I2V599	HSPD1	60 kDa heat shock protein, mitochondrial	3329	7.76018e+07	1.62543e+07	1.19381e+07	4.91828e+07	6.87943e+07	6.19344e+07	0.323704	5.99705e+07	9.95212e+06	5.74586e+06	16.595	3.52647e+07	3.67284e+07	2.12052e+07	104.15	0.588035	-0.766026	0.461976	NoSig
A0A140VK65	ATP6V1B2	Vacuolar proton pump subunit B	526	9.75542e+07	1.40236e+06	656812	1.7316e+06	2.38657e+06	6.30845e+06	0.408221	3.47554e+06	2.47513e+06	1.42902e+06	71.2158	3.32045e+07	5.57298e+07	3.21756e+07	167.838	9.55377	3.25607	0.521959	NoSig
A0A0S2Z428	KRT6A	HCG2039812, isoform CRA_b (Fragment)	3853	4.98354e+07	1.06819e+07	3.23599e+07	1.27916e+07	6.36268e+06	2.8201e+06	0.113369	7.32481e+06	5.05492e+06	2.91846e+06	69.0109	3.09591e+07	1.96143e+07	1.13243e+07	63.3556	4.2266	2.0795	0.208818	NoSig
V9HWI5	CFL1	Cofilin-1	1072	6.23799e+08	6.75499e+08	7.44354e+08	3.43909e+08	3.18402e+08	2.15132e+08	0.00179048	2.92481e+08	6.81894e+07	3.93692e+07	23.3141	6.81218e+08	6.04805e+07	3.49185e+07	8.8783	2.3291	1.21977	0.0165497	NoSig
Q9UKV3	ACIN1	Apoptotic chromatin condensation inducer in the nucleus	22985	1.77842e+07	3.56072e+07	4.70875e+07	1.01697e+07	1.31288e+07	9.9513e+06	0.0594237	1.10833e+07	1.77483e+06	1.0247e+06	16.0136	3.3493e+07	1.47656e+07	8.52493e+06	44.0857	3.02194	1.59548	0.134373	NoSig
Q53HL1		Myosin regulatory light chain MRCL3 variant (Fragment)		1.75115e+07	1.1263e+07	1.49817e+06	5.10964e+07	2.81704e+07	3.86468e+07	0.0226303	3.93046e+07	1.14771e+07	6.62633e+06	29.2005	1.00909e+07	8.07077e+06	4.65966e+06	79.9806	0.256736	-1.96164	0.0747218	NoSig
P00367	GLUD1	Glutamate dehydrogenase 1, mitochondrial	2746	5.98748e+07	6.88339e+06	4.99889e+06	1.51041e+07	1.71516e+07	1.87828e+07	0.720994	1.70128e+07	1.84327e+06	1.06421e+06	10.8346	2.3919e+07	3.11529e+07	1.79861e+07	130.243	1.40594	0.491537	0.782598	NoSig
P61769	B2M	Beta-2-microglobulin	567	1.14755e+08	4.94673e+08	1.03484e+08	3.80267e+08	3.9203e+08	2.85852e+08	0.435321	3.52716e+08	5.8204e+07	3.36041e+07	16.5016	2.37638e+08	2.22671e+08	1.28559e+08	93.7017	0.673736	-0.569745	0.541598	NoSig
Q5CZI2	DKFZp686D12108	Uncharacterized protein DKFZp686D12108 (Fragment)		3244.62	3244.62	3244.62	709360	581961	502078	0.00059577	597800	104544	60358.8	17.4882	3244.62	0	0	0	0.0054276	-7.52547	0.00921224	Down
Q6IPT9	EEF1A1	Elongation factor 1-alpha	1915	1.08422e+08	3.51372e+07	2.62599e+07	9.47726e+07	9.50233e+07	9.85404e+07	0.204157	9.61121e+07	2.10671e+06	1.21631e+06	2.19193	5.66065e+07	4.50929e+07	2.60344e+07	79.6602	0.588963	-0.76375	0.332401	NoSig
Q16270	IGFBP7	Insulin-like growth factor-binding protein 7	3490	4.6412e+07	6.48746e+07	8.08168e+07	1.156e+08	1.49581e+08	1.56361e+08	0.00888535	1.40514e+08	2.18407e+07	1.26097e+07	15.5434	6.40345e+07	1.72178e+07	9.9407e+06	26.8883	0.455716	-1.13379	0.0430452	NoSig
F8W6I7	HNRNPA1	Heterogeneous nuclear ribonucleoprotein A1	3178	3.7772e+07	2.87505e+07	2.08177e+07	4.50142e+07	4.91946e+07	4.45689e+07	0.028504	4.62593e+07	2.55184e+06	1.47331e+06	5.5164	2.91134e+07	8.48295e+06	4.89763e+06	29.1376	0.629353	-0.668059	0.0865352	NoSig
A0A024R821	EIF3B	Eukaryotic translation initiation factor 3 subunit B	8662	3.28118e+07	4.48855e+07	7.60325e+07	1.65344e+07	9.16425e+06	1.29614e+07	0.0424229	1.28867e+07	3.68565e+06	2.12791e+06	28.6004	5.12432e+07	2.23007e+07	1.28753e+07	43.5194	3.97645	1.99148	0.10901	NoSig
P02533	KRT14	Keratin, type I cytoskeletal 14	3861	5.75742e+07	2.66678e+07	5.41389e+07	1.92764e+07	5.67931e+06	3.16575e+06	0.0286893	9.37383e+06	8.66751e+06	5.00419e+06	92.465	4.6127e+07	1.69395e+07	9.78001e+06	36.7236	4.92082	2.2989	0.0866712	Up
P19652	ORM2	Alpha-1-acid glycoprotein 2	5005	1.37549e+08	1.67081e+08	7.37584e+07	1.18547e+08	1.08318e+08	9.70008e+07	0.554796	1.07955e+08	1.07775e+07	6.22238e+06	9.9833	1.26129e+08	4.76978e+07	2.75383e+07	37.8165	1.16835	0.224475	0.64299	NoSig
Q9C0C2	TNKS1BP1	182 kDa tankyrase-1-binding protein	85456	1.9684e+07	4.98444e+07	4.8975e+07	3.07578e+07	2.05631e+07	1.93743e+07	0.205415	2.35651e+07	6.25739e+06	3.6127e+06	26.5537	3.95011e+07	1.71676e+07	9.91173e+06	43.4611	1.67626	0.745244	0.334082	NoSig
P00441	SOD1	Superoxide dismutase [Cu-Zn]	6647	5.02949e+06	1.20408e+07	4.56658e+06	2.76589e+07	2.95698e+07	3.15085e+07	0.00109667	2.95791e+07	1.92479e+06	1.11128e+06	6.50729	7.2123e+06	4.18804e+06	2.41797e+06	58.068	0.243831	-2.03604	0.0125227	Down
B4DPH5		cDNA FLJ55496, highly similar to Aminopeptidase N		394530	3244.62	3244.62	3244.62	1.26171e+06	1.87653e+06	0.182162	1.04716e+06	954893	551308	91.1888	133673	225908	130428	169.001	0.127653	-2.9697	0.304676	NoSig
A0A6I8PRA0	TCOF1	Treacle protein (Fragment)	6949	316949	424300	596974	3244.62	3244.62	3244.62	0.00558321	3244.62	0	0	0	446074	141276	81566	31.671	137.481	7.10309	0.0327253	Up
Q86TT1		Full-length cDNA clone CS0DD006YL02 of Neuroblastoma of Homo sapiens (human)		267533	292560	290444	2.18885e+06	1.01547e+07	1.07195e+07	0.0547566	7.68769e+06	4.7705e+06	2.75425e+06	62.0537	283512	13878.7	8012.88	4.89528	0.0368787	-4.76107	0.127321	NoSig
P04259	KRT6B	Keratin, type II cytoskeletal 6B	3854	5.66248e+06	3.25879e+06	5.58601e+06	2.27829e+06	218528	154852	0.0198902	883889	1.208e+06	697441	136.669	4.83576e+06	1.36623e+06	788792	28.2526	5.471	2.45181	0.0698399	Up
B7Z992		Gelsolin		1.3157e+06	3.22832e+06	2.71291e+06	2.75084e+06	3.00115e+06	2.78347e+06	0.500947	2.84515e+06	136075	78563	4.7827	2.41898e+06	989607	571350	40.9101	0.85021	-0.234109	0.59806	NoSig
B4E3P1		cDNA FLJ57036, highly similar to Homo sapiens tropomyosin 2 (beta) (TPM2), transcript variant 2, mRNA		3.91835e+06	1.39143e+07	1.94618e+06	1.33065e+07	1.20671e+07	2.27003e+07	0.132273	1.60247e+07	5.81438e+06	3.35694e+06	36.284	6.59296e+06	6.41673e+06	3.7047e+06	97.327	0.411426	-1.2813	0.237289	NoSig
E7ETY2	TCOF1	Treacle protein	6949	5.71335e+07	8.49671e+07	1.19445e+08	2.28537e+07	3.32401e+07	1.57406e+07	0.0278563	2.39448e+07	8.80065e+06	5.08106e+06	36.7539	8.71819e+07	3.12148e+07	1.80219e+07	35.8043	3.64095	1.86432	0.0854469	NoSig
Q6X907	NRP1	Neuropilin	8829	2.26251e+06	290442	496647	3.22591e+07	3.35782e+07	4.06056e+07	0.000206212	3.5481e+07	4.48677e+06	2.59044e+06	12.6456	1.01653e+06	1.08396e+06	625826	106.633	0.0286501	-5.12532	0.00521699	Down
P16401	H1-5	Histone H1.5	3009	3.22855e+07	1.23354e+08	3.36538e+07	2.80985e+08	2.74568e+08	2.1893e+08	0.00562328	2.58161e+08	3.41263e+07	1.97028e+07	13.219	6.30976e+07	5.21876e+07	3.01305e+07	82.7093	0.244412	-2.03261	0.0328302	Down
A0A087WYQ1	SPTBN2	Spectrin beta chain	6712	2.25766e+07	3.19913e+06	3.32116e+06	4.2327e+06	2.50493e+06	4.86793e+06	0.418956	3.86852e+06	1.22287e+06	706026	31.6108	9.69896e+06	1.11525e+07	6.43892e+06	114.987	2.50715	1.32605	0.528606	NoSig
A0A0S2Z2Z6	ANXA6	Annexin (Fragment)	309	1.03635e+07	1.02209e+06	870856	3.96574e+07	4.82715e+07	4.85329e+07	0.000641697	4.54872e+07	5.05049e+06	2.9159e+06	11.1031	4.08549e+06	5.43747e+06	3.13932e+06	133.092	0.0898162	-3.47688	0.00935078	Down
P06727	APOA4	Apolipoprotein A-IV	337	1.22804e+07	2.19583e+07	7.32017e+06	4.59664e+07	4.65981e+07	3.853e+07	0.00401065	4.36981e+07	4.48689e+06	2.59051e+06	10.2679	1.3853e+07	7.44469e+06	4.2982e+06	53.7408	0.317015	-1.65738	0.0263812	NoSig
B7Z2Z1		cDNA FLJ59523, highly similar to Scaffold attachment factor B		2.36691e+07	5.59275e+07	5.41553e+07	1.04904e+07	1.48951e+07	1.44656e+07	0.0414275	1.32837e+07	2.42857e+06	1.40214e+06	18.2823	4.4584e+07	1.81345e+07	1.04699e+07	40.6749	3.35629	1.74687	0.107566	NoSig
A0A087WT59	TTR	Transthyretin	7276	6.91793e+07	3.32933e+07	1.92914e+07	3.12533e+07	4.75615e+07	5.18796e+07	0.862553	4.35648e+07	1.08785e+07	6.2807e+06	24.9708	4.0588e+07	2.57315e+07	1.48561e+07	63.3968	0.931669	-0.10211	0.898999	NoSig
D3DNU8	KNG1	Kininogen 1, isoform CRA_a	3827	1.57699e+08	2.14715e+08	3.62664e+08	5.12326e+07	4.92454e+07	2.55994e+07	0.0301077	4.20258e+07	1.42603e+07	8.23321e+06	33.9324	2.45026e+08	1.05791e+08	6.10785e+07	43.1754	5.83038	2.54359	0.0889911	Up
Q9NR99	MXRA5	Matrix-remodeling-associated protein 5	25878	9.0901e+06	1.94677e+07	1.14914e+07	1.54263e+07	1.95188e+07	2.26839e+07	0.195546	1.92097e+07	3.63866e+06	2.10078e+06	18.9418	1.33497e+07	5.43263e+06	3.13653e+06	40.6948	0.694946	-0.525027	0.321743	NoSig
E7EUF1	ENPP2	Ectonucleotide pyrophosphatase/phosphodiesterase family member 2	5168	1.20215e+06	1.79582e+06	2.31316e+06	3.53193e+07	3.86384e+07	5.96735e+07	0.00497791	4.45437e+07	1.32075e+07	7.62533e+06	29.6505	1.77038e+06	555944	320974	31.4026	0.0397447	-4.6531	0.0304569	Down
B7Z549		cDNA FLJ56821, highly similar to Inter-alpha-trypsin inhibitor heavy chain H1		6.86815e+06	6.67908e+06	3.3943e+06	3.36646e+07	7.93268e+07	6.11405e+07	0.0170498	5.8044e+07	2.2988e+07	1.32721e+07	39.6045	5.64717e+06	1.95334e+06	1.12776e+06	34.5897	0.0972913	-3.36155	0.0642079	Down
P35609	ACTN2	Alpha-actinin-2	88	613843	3244.62	3244.62	175564	764976	1.2625e+06	0.231508	734347	544116	314146	74.0952	206777	352529	203533	170.487	0.28158	-1.82838	0.363534	NoSig
P26583	HMGB2	High mobility group protein B2	3148	2.61543e+07	8.32728e+07	3.58524e+07	2.94194e+07	3.21286e+07	3.00716e+07	0.368559	3.05399e+07	1.41402e+06	816384	4.63007	4.84265e+07	3.05648e+07	1.76466e+07	63.1159	1.58568	0.665104	0.49588	NoSig
A0A384MEF1		Gelsolin		8.1173e+06	9.98131e+06	5.46714e+06	3.65207e+07	4.74992e+07	6.23988e+07	0.00577057	4.88062e+07	1.29885e+07	7.4989e+06	26.6123	7.85525e+06	2.26847e+06	1.3097e+06	28.8784	0.160948	-2.63534	0.0332427	Down
B4E3Q1	CLSTN1	cDNA FLJ61580, highly similar to Calsyntenin-1	22883	5.4401e+06	3.07648e+06	558774	6.22637e+07	6.09737e+07	5.81002e+07	6.71521e-06	6.04459e+07	2.13133e+06	1.23052e+06	3.52601	3.02512e+06	2.44107e+06	1.40935e+06	80.6934	0.0500467	-4.32058	0.000889355	Down
Q01105	SET	Protein SET	6418	195365	3244.62	290949	2.36643e+06	1.91959e+06	2.35497e+06	0.000268886	2.21367e+06	254740	147074	11.5076	163186	146527	84597.2	89.7911	0.0737176	-3.76185	0.00602956	Down
A0A024QYT5	SERPINE1	Serpin peptidase inhibitor, clade E (Nexin, plasminogen activator inhibitor type 1), member 1, isoform CRA_b	5054	5.15816e+07	5.53239e+07	4.11906e+07	8.28162e+07	1.23653e+08	1.03921e+08	0.0124582	1.03463e+08	2.04223e+07	1.17908e+07	19.7387	4.93654e+07	7.32262e+06	4.22772e+06	14.8335	0.477129	-1.06755	0.0530912	NoSig
A0A2R8Y5S7	RDX	Radixin	5962	1.32559e+07	3.83677e+07	2.17857e+07	2.29568e+07	9.64915e+06	1.07181e+07	0.30439	1.44414e+07	7.39394e+06	4.26889e+06	51.1997	2.44698e+07	1.27693e+07	7.37233e+06	52.1838	1.69442	0.760793	0.444278	NoSig
O95965	ITGBL1	Integrin beta-like protein 1	9358	9.27729e+06	4.58865e+07	1.47188e+07	1.51009e+07	1.86793e+07	2.20502e+07	0.706541	1.86101e+07	3.47516e+06	2.00638e+06	18.6735	2.32942e+07	1.97538e+07	1.14049e+07	84.8012	1.2517	0.323884	0.770299	NoSig
P36955	SERPINF1	Pigment epithelium-derived factor	5176	1.12968e+07	3.57296e+07	3.37928e+07	4.73933e+08	5.34834e+08	5.41812e+08	2.84221e-05	5.1686e+08	3.73387e+07	2.15575e+07	7.22415	2.69397e+07	1.35818e+07	7.84143e+06	50.4153	0.052122	-4.26197	0.00214244	Down
Q9UK76	JPT1	Jupiter microtubule associated homolog 1	51155	2.14332e+07	4.38855e+07	4.26871e+07	1.16432e+07	6.93194e+06	8.04534e+06	0.0217469	8.87349e+06	2.46238e+06	1.42166e+06	27.7499	3.6002e+07	1.26311e+07	7.29257e+06	35.0845	4.05725	2.0205	0.0733154	Up
D9IWP9		Beta-2-glycoprotein 1 (Fragment)		1.94787e+07	7.17641e+07	1.18328e+07	2.43998e+07	4.92372e+07	5.4236e+07	0.713577	4.26243e+07	1.59796e+07	9.22582e+06	37.4894	3.43585e+07	3.2619e+07	1.88326e+07	94.937	0.806078	-0.311009	0.775297	NoSig
Q14247	CTTN	Src substrate cortactin	2017	1.74321e+08	3.02288e+08	1.2382e+08	2.94658e+08	2.22864e+08	2.33986e+08	0.431364	2.50503e+08	3.8642e+07	2.231e+07	15.4258	2.00143e+08	9.19933e+07	5.31124e+07	45.9638	0.798965	-0.323796	0.538421	NoSig
O75533	SF3B1	Splicing factor 3B subunit 1	23451	5.66187e+07	1.16094e+08	1.33253e+08	3.2726e+07	3.25711e+07	2.34823e+07	0.0365306	2.95931e+07	5.29269e+06	3.05573e+06	17.8849	1.01988e+08	4.02171e+07	2.32194e+07	39.433	3.44636	1.78507	0.0996097	NoSig
Q9UKY7	CDV3	Protein CDV3 homolog	55573	6.10585e+07	1.17808e+08	1.63391e+08	3.10677e+07	2.38456e+07	2.16659e+07	0.0408099	2.55264e+07	4.92109e+06	2.84119e+06	19.2784	1.14086e+08	5.12679e+07	2.95995e+07	44.9379	4.46933	2.16006	0.106336	Up
P11216	PYGB	Glycogen phosphorylase, brain form	5834	5.27815e+07	3.64491e+07	3.09943e+07	3.13207e+07	2.62017e+07	2.98063e+07	0.178028	2.91096e+07	2.62966e+06	1.51824e+06	9.03368	4.0075e+07	1.13371e+07	6.54548e+06	28.2897	1.3767	0.461209	0.29958	NoSig
P08779	KRT16	Keratin, type I cytoskeletal 16	3868	1.36613e+07	998249	1.13511e+07	2.81672e+06	234977	6.1409e+06	0.257803	3.0642e+06	2.96073e+06	1.70938e+06	96.6233	8.67021e+06	6.74377e+06	3.89352e+06	77.781	2.82952	1.50056	0.392136	NoSig
A0A384NY64		Epididymis secretory sperm binding protein		2.51296e+07	2.53261e+07	3.88361e+06	6.46844e+07	6.00275e+07	4.86431e+07	0.00978535	5.7785e+07	8.25243e+06	4.76454e+06	14.2813	1.81131e+07	1.23235e+07	7.11498e+06	68.0364	0.313457	-1.67366	0.0454704	NoSig
Q12906	ILF3	Interleukin enhancer-binding factor 3	3609	1.06474e+07	4.17586e+07	1.78582e+07	1.51832e+07	1.34038e+07	2.16043e+07	0.52931	1.67304e+07	4.31363e+06	2.49048e+06	25.7832	2.34214e+07	1.62846e+07	9.40194e+06	69.5288	1.39993	0.485355	0.621236	NoSig
A0A140VK53	SRRM2	Testicular secretory protein Li 53	23524	2.03442e+07	3.06456e+07	4.41799e+07	5.68294e+06	8.13348e+06	5.97683e+06	0.0224008	6.59775e+06	1.33807e+06	772537	20.2807	3.17232e+07	1.19544e+07	6.90186e+06	37.6833	4.80819	2.26549	0.0741975	Up
Q6YHK3	CD109	CD109 antigen	135228	4.81885e+06	3.29309e+06	3.90279e+06	1.66206e+07	3.35471e+07	3.23137e+07	0.0126749	2.74938e+07	9.43662e+06	5.44824e+06	34.3227	4.00491e+06	767989	443399	19.1762	0.145666	-2.77926	0.0537017	Down
A0A7S9FTL9	SEMA7A	Semaphorin 7A	8482	2.21736e+07	1.11965e+07	2.16644e+07	3.88545e+07	4.16024e+07	4.23015e+07	0.00375624	4.09195e+07	1.82211e+06	1.05199e+06	4.45291	1.83448e+07	6.19586e+06	3.57718e+06	33.7744	0.448316	-1.15741	0.0255913	NoSig
Q7Z379	DKFZp686K04218	Uncharacterized protein DKFZp686K04218 (Fragment)		1.2605e+06	1.51743e+06	850849	1.3554e+07	1.73642e+07	1.96135e+07	0.000924805	1.68439e+07	3.0631e+06	1.76848e+06	18.1852	1.20959e+06	336196	194103	27.7941	0.0718121	-3.79963	0.0114903	Down
A0A024R5W6	TPM1	Tropomyosin 1 (Alpha), isoform CRA_a	7168	6.4659e+06	1.33582e+07	6.45734e+06	6.41362e+06	5.21967e+06	7.27415e+06	0.359119	6.30248e+06	1.03174e+06	595676	16.3704	8.76049e+06	3.98176e+06	2.29887e+06	45.4513	1.39001	0.475091	0.490084	NoSig
Q8N7G1		Purine nucleoside phosphorylase		1.26892e+07	5.71726e+06	8.40469e+06	3.52501e+07	6.11988e+07	5.5522e+07	0.00684065	5.0657e+07	1.36413e+07	7.87582e+06	26.9288	8.93704e+06	3.51631e+06	2.03014e+06	39.3454	0.176423	-2.50289	0.0366956	Down
B3KUZ8		Aspartate aminotransferase		7.30938e+07	2.20761e+06	517802	4.74406e+07	6.27382e+07	5.12489e+07	0.306325	5.38092e+07	7.96372e+06	4.59785e+06	14.7999	2.52731e+07	4.14226e+07	2.39153e+07	163.9	0.469679	-1.09025	0.446222	NoSig
O60841	EIF5B	Eukaryotic translation initiation factor 5B	9669	2.76757e+07	5.39813e+07	7.46581e+07	1.1977e+07	1.29778e+07	7.94735e+06	0.0396768	1.09674e+07	2.66286e+06	1.5374e+06	24.2798	5.2105e+07	2.35474e+07	1.35951e+07	45.1921	4.75091	2.2482	0.104141	Up
Q9BSM5		Heterogeneous nuclear ribonucleoprotein A1 (Fragment)		3244.62	565867	588636	281982	187653	3244.62	0.334471	157626	141774	81853.2	89.9429	385916	331598	191448	85.9251	2.44829	1.29178	0.47212	NoSig
P24043	LAMA2	Laminin subunit alpha-2	3908	9.3953e+06	5.58693e+06	6.2847e+06	3.32498e+07	7.22497e+07	2.75926e+07	0.0572155	4.4364e+07	2.43148e+07	1.40382e+07	54.8075	7.08898e+06	2.02758e+06	1.17062e+06	28.6018	0.159791	-2.64574	0.130711	NoSig
P80303	NUCB2	Nucleobindin-2	4925	9.88215e+06	2.88518e+07	1.37634e+07	3.52727e+07	2.97724e+07	2.95418e+07	0.0823058	3.1529e+07	3.2442e+06	1.87304e+06	10.2896	1.74991e+07	1.00214e+07	5.78587e+06	57.2681	0.555018	-0.849394	0.164511	NoSig
M1LAK4	OLFML3	Olfactomedin-like 3, isoform CRA_b	56944	7.30372e+06	7.9433e+06	2.63168e+06	8.21939e+07	7.75424e+07	9.88799e+07	0.000277017	8.62054e+07	1.12201e+07	6.47795e+06	13.0156	5.95957e+06	2.89972e+06	1.67415e+06	48.6565	0.0691322	-3.8545	0.00616519	Down
Q3MIH3	UBA52	Ubiquitin-60S ribosomal protein L40	7311	4.07433e+08	9.87587e+08	1.54156e+08	3.52896e+08	4.8482e+08	3.76299e+08	0.678097	4.04672e+08	7.03899e+07	4.06396e+07	17.3943	5.16392e+08	4.27265e+08	2.46682e+08	82.7405	1.27608	0.351715	0.747548	NoSig
Q13784	APOA4	APOA4 protein (Fragment)	337	481835	795383	208090	3.24795e+06	2.91113e+06	3.02869e+06	0.000197215	3.06259e+06	170950	98698.2	5.58189	495103	293871	169667	59.3556	0.161661	-2.62895	0.00507613	Down
P02765	AHSG	Alpha-2-HS-glycoprotein	197	1.30558e+07	2.37488e+07	1.78283e+07	4.69183e+07	2.24392e+07	4.25985e+07	0.0790606	3.73187e+07	1.30658e+07	7.54352e+06	35.0113	1.8211e+07	5.35677e+06	3.09273e+06	29.415	0.487986	-1.03509	0.15973	NoSig
P17096	HMGA1	High mobility group protein HMG-I/HMG-Y	3159	3.3057e+08	6.13197e+08	1.01311e+09	1.96089e+08	1.72831e+08	1.4721e+08	0.0728132	1.72043e+08	2.44492e+07	1.41157e+07	14.211	6.52293e+08	3.42946e+08	1.98e+08	52.5755	3.79144	1.92275	0.150873	NoSig
Q6NZI2	CAVIN1	Caveolae-associated protein 1	284119	2.78412e+07	4.08969e+07	4.04902e+07	2.22289e+07	1.26785e+07	1.83378e+07	0.0216592	1.77484e+07	4.80241e+06	2.77267e+06	27.0582	3.64094e+07	7.42307e+06	4.28571e+06	20.3878	2.05142	1.03662	0.073103	NoSig
P13647	KRT5	Keratin, type II cytoskeletal 5	3852	2.11471e+07	3.23772e+07	2.24415e+07	1.65966e+07	4.48018e+06	6.79261e+06	0.0354704	9.28979e+06	6.43263e+06	3.71388e+06	69.244	2.53219e+07	6.14419e+06	3.54735e+06	24.2643	2.72578	1.44667	0.0979835	NoSig
H7BYY1	TPM1	Tropomyosin 1 (Alpha), isoform CRA_m	7168	5.10899e+07	3.63254e+07	5.94137e+06	3.11889e+07	1.77462e+07	2.0534e+07	0.597607	2.31564e+07	7.09467e+06	4.09611e+06	30.6381	3.11189e+07	2.30202e+07	1.32907e+07	73.9749	1.34386	0.426381	0.679307	NoSig
A0A0F7NGI8	LRRFIP1	Leucine rich repeat (In FLII) interacting protein 1, isoform CRA_c	9208	8.32367e+07	1.77519e+08	2.02546e+08	4.46206e+07	3.91562e+07	3.54005e+07	0.0345355	3.97258e+07	4.63632e+06	2.67678e+06	11.6708	1.54434e+08	6.29155e+07	3.63243e+07	40.7394	3.8875	1.95884	0.0963939	NoSig
A0A140VK07	DPYSL3	Testicular secretory protein Li 7	1809	3.72392e+07	4.04137e+07	5.13469e+07	3.22901e+07	2.26371e+07	2.44257e+07	0.0334709	2.6451e+07	5.13533e+06	2.96488e+06	19.4145	4.29999e+07	7.40088e+06	4.2729e+06	17.2114	1.62565	0.701014	0.0947168	NoSig
Q9H6U9	NES	cDNA: FLJ21841 fis, clone HEP01831	10763	237572	3.4732e+06	6.12773e+06	3244.62	3244.62	3244.62	0.12673	3244.62	0	0	0	3.2795e+06	2.94985e+06	1.7031e+06	89.9482	1010.75	9.98121	0.229152	NoSig
P61266	STX1B	Syntaxin-1B	112755	9.9882e+07	726590	1.8729e+06	5.09356e+06	2.23863e+06	8.8762e+06	0.431647	5.40279e+06	3.32958e+06	1.92233e+06	61.6269	3.41605e+07	5.69194e+07	3.28624e+07	166.623	6.32274	2.66055	0.538421	NoSig
Q96AY3	FKBP10	Peptidyl-prolyl cis-trans isomerase FKBP10	60681	1.52855e+07	4.47503e+06	2.55994e+06	4.0292e+07	5.36482e+07	5.57419e+07	0.00245845	4.9894e+07	8.38124e+06	4.83891e+06	16.7981	7.44014e+06	6.86138e+06	3.96142e+06	92.2212	0.149119	-2.74547	0.0202423	Down
P60880	SNAP25	Synaptosomal-associated protein 25	6616	8.01975e+07	865681	978811	3.05522e+06	266561	1.82923e+06	0.387208	1.717e+06	1.39771e+06	806969	81.4041	2.73473e+07	4.57696e+07	2.64251e+07	167.364	15.9274	3.99343	0.506916	NoSig
A6NNK5	TP53BP1	TP53-binding protein 1	7158	1.40966e+07	2.57549e+07	2.94037e+07	7.53432e+06	3.08595e+06	5.23979e+06	0.0205699	5.28669e+06	2.22455e+06	1.28435e+06	42.0784	2.30851e+07	7.99519e+06	4.61603e+06	34.6336	4.36664	2.12652	0.0712127	Up
A0A090N8Y2	PDIA4	Protein disulfide-isomerase A4	9601	2.04092e+06	4.56916e+06	1.3877e+06	2.8362e+07	2.70106e+07	3.74856e+07	0.00117882	3.09527e+07	5.69787e+06	3.28967e+06	18.4083	2.66593e+06	1.6803e+06	970120	63.0286	0.0861289	-3.53736	0.0128757	Down
B4DVJ0		Glucose-6-phosphate isomerase		4.83034e+07	3.13286e+06	1.92387e+06	5.21444e+07	6.03985e+07	6.36355e+07	0.0589579	5.87261e+07	5.92526e+06	3.42095e+06	10.0897	1.77867e+07	2.64352e+07	1.52624e+07	148.623	0.302876	-1.7232	0.133578	NoSig
P04217	A1BG	Alpha-1B-glycoprotein	1	472189	304817	3244.62	3.21646e+07	3.04129e+07	4.22376e+07	0.000712179	3.49383e+07	6.3817e+06	3.68448e+06	18.2656	260083	237651	137208	91.3749	0.00744407	-7.06969	0.0100383	Down
P04083	ANXA1	Annexin A1	301	2.64663e+06	5.88623e+06	3.15807e+06	7.44668e+07	7.59547e+07	9.06465e+07	0.000130269	8.0356e+07	8.94281e+06	5.16313e+06	11.129	3.89698e+06	1.74162e+06	1.00553e+06	44.6916	0.0484964	-4.36598	0.00428442	Down
P43004	SLC1A2	Excitatory amino acid transporter 2	6506	1.29559e+08	1.11685e+07	2.77166e+06	624990	355435	1.25453e+06	0.314114	744984	461400	266389	61.9342	4.78332e+07	7.09014e+07	4.09349e+07	148.226	64.207	6.00466	0.453108	NoSig
P38606	ATP6V1A	V-type proton ATPase catalytic subunit A	523	6.39676e+07	1.67489e+06	3244.62	3.14112e+06	1.76776e+06	3.25949e+06	0.414295	2.72279e+06	829199	478738	30.454	2.18819e+07	3.64568e+07	2.10484e+07	166.607	8.03657	3.00658	0.525637	NoSig
Q68BL8	OLFML2B	Olfactomedin-like protein 2B	25903	3.92635e+07	5.95879e+07	1.44497e+07	4.17788e+07	3.89763e+07	3.10121e+07	0.971488	3.72557e+07	5.58574e+06	3.22493e+06	14.993	3.7767e+07	2.26063e+07	1.30517e+07	59.8572	1.01372	0.0196632	0.978762	NoSig
Q9Y4K0	LOXL2	Lysyl oxidase homolog 2	4017	1.15376e+07	1.08076e+07	3.37213e+06	2.90673e+07	2.31131e+07	3.7891e+07	0.0129458	3.00238e+07	7.43526e+06	4.29275e+06	24.7646	8.57245e+06	4.51838e+06	2.60869e+06	52.7081	0.285522	-1.80833	0.054264	NoSig
P07196	NEFL	Neurofilament light polypeptide	4747	2.35705e+08	4.91842e+06	3.12894e+06	2.61091e+06	4.48751e+06	9.44477e+06	0.382427	5.5144e+06	3.53076e+06	2.03849e+06	64.0281	8.12508e+07	1.33764e+08	7.72288e+07	164.631	14.7343	3.88111	0.504138	NoSig
Q13442	PDAP1	28 kDa heat- and acid-stable phosphoprotein	11333	4.50007e+07	8.73379e+07	9.34155e+07	2.2204e+07	1.50884e+07	2.12651e+07	0.0223284	1.95192e+07	3.86575e+06	2.23189e+06	19.8049	7.52514e+07	2.63735e+07	1.52268e+07	35.0472	3.85525	1.94682	0.0741775	NoSig
P13929	ENO3	Beta-enolase	2027	2.63225e+07	1.4148e+07	1.70759e+07	741645	3244.62	3.07531e+06	0.00908461	1.2734e+06	1.60358e+06	925826	125.929	1.91821e+07	6.35467e+06	3.66887e+06	33.128	15.0637	3.91301	0.0436833	Up
A0A8I5KW61		C-X-C motif chemokine		1.31671e+08	4.45818e+08	1.62502e+08	1.24503e+08	2.0534e+08	1.53568e+08	0.45193	1.61137e+08	4.09466e+07	2.36405e+07	25.411	2.46664e+08	1.7316e+08	9.99741e+07	70.2009	1.53077	0.614256	0.553688	NoSig
A0A1L1UHR1	VDAC1	Voltage-dependent anion-selective channel protein 1	7416	7.61213e+07	4.4041e+06	3.70899e+06	7.3849e+06	2.26896e+06	1.16992e+06	0.367332	3.60792e+06	3.31679e+06	1.91495e+06	91.9308	2.80781e+07	4.16081e+07	2.40224e+07	148.187	7.78235	2.96021	0.495354	NoSig
P14136	GFAP	Glial fibrillary acidic protein	2670	1.6707e+08	8.61657e+06	3.29626e+06	811882	768826	1.49934e+06	0.336455	1.02668e+06	409898	236655	39.9245	5.96609e+07	9.3057e+07	5.37265e+07	155.976	58.1104	5.86073	0.473565	NoSig
Q01814	ATP2B2	Plasma membrane calcium-transporting ATPase 2	491	1.70934e+07	384418	268495	3244.62	345874	332127	0.366429	227082	193971	111989	85.4188	5.91543e+06	9.68056e+06	5.58908e+06	163.649	26.0497	4.7032	0.494587	NoSig
A0A140VK94	RANBP1	RAN binding protein 1, isoform CRA_g	5902	5.80309e+07	1.00518e+08	9.30306e+07	4.18012e+07	3.09722e+07	3.13541e+07	0.0222975	3.47092e+07	6.14485e+06	3.54773e+06	17.7038	8.38599e+07	2.26797e+07	1.30942e+07	27.0448	2.41608	1.27267	0.0741578	NoSig
P05114	HMGN1	Non-histone chromosomal protein HMG-14	3150	8.83892e+07	1.23154e+08	1.75024e+08	2.07172e+07	1.78445e+07	1.27479e+07	0.0115041	1.71032e+07	4.03605e+06	2.33021e+06	23.5982	1.28856e+08	4.35982e+07	2.51714e+07	33.8349	7.53401	2.91342	0.0502244	Up
Q59EM9		Ubiquitin C variant (Fragment)		3244.62	3244.62	3244.62	2.94111e+06	584921	3.01268e+06	0.0525177	2.17957e+06	1.38147e+06	797592	63.3827	3244.62	0	0	0	0.00148865	-9.39178	0.123768	NoSig
V9HWE8	ARHGDIA	Epididymis secretory sperm binding protein Li 47e	396	5.38211e+07	6.82263e+07	8.85511e+07	5.08606e+07	4.54218e+07	5.46885e+07	0.129303	5.03236e+07	4.65663e+06	2.68851e+06	9.25337	7.01995e+07	1.74489e+07	1.00741e+07	24.8561	1.39496	0.480226	0.233092	NoSig
A0A024R1K8	SF3A1	Splicing factor 3a, subunit 1, 120kDa, isoform CRA_a	10291	2.39651e+07	5.97988e+07	4.02119e+07	3.2993e+07	2.47343e+07	1.81799e+07	0.226147	2.53024e+07	7.42291e+06	4.28562e+06	29.3367	4.13253e+07	1.79428e+07	1.03593e+07	43.4185	1.63325	0.707749	0.3572	NoSig
Q9Y520	PRRC2C	Protein PRRC2C	23215	2.38805e+07	4.01802e+07	5.3121e+07	8.21454e+06	8.10058e+06	5.19574e+06	0.0200461	7.17029e+06	1.71095e+06	987820	23.8617	3.90605e+07	1.46524e+07	8.45954e+06	37.5119	5.44756	2.44561	0.0701377	Up
P49418	AMPH	Amphiphysin	273	4.49257e+07	9.90791e+06	1.31351e+07	2.79222e+06	1.84207e+06	2.00585e+06	0.141403	2.21338e+06	507936	293257	22.9484	2.26562e+07	1.93533e+07	1.11736e+07	85.4216	10.236	3.35559	0.250631	NoSig
P62328	TMSB4X	Thymosin beta-4	7114	8.31478e+08	1.27932e+09	2.26306e+09	7.39141e+08	5.2159e+08	4.66776e+08	0.110049	5.75836e+08	1.44058e+08	8.31719e+07	25.0172	1.45795e+09	7.32317e+08	4.22804e+08	50.2291	2.53189	1.34022	0.203846	NoSig
Q4VB24	H1-4	Histone cluster 1, H1e	3008	2.28616e+08	1.60553e+08	1.54317e+08	2.43393e+08	1.76136e+08	1.87471e+08	0.539525	2.02333e+08	3.60073e+07	2.07888e+07	17.796	1.81162e+08	4.12146e+07	2.37952e+07	22.7502	0.895363	-0.159456	0.629482	NoSig
A4QPB0	IQGAP1	IQ motif containing GTPase activating protein 1	8826	2.98275e+06	1.32563e+06	517217	9.3978e+06	7.2486e+06	1.76957e+07	0.0394814	1.14474e+07	5.51689e+06	3.18518e+06	48.1935	1.60853e+06	1.25688e+06	725659	78.1381	0.140516	-2.8312	0.104141	Down
P30086	PEBP1	Phosphatidylethanolamine-binding protein 1	5037	4.62285e+07	3.99215e+06	2.0468e+06	2.22068e+07	3.1511e+07	3.14685e+07	0.498036	2.83955e+07	5.35955e+06	3.09434e+06	18.8747	1.74225e+07	2.49657e+07	1.4414e+07	143.296	0.613567	-0.704708	0.59515	NoSig
X5DQV1	CRMP1	Collapsin response mediator protein 1 isoform B (Fragment)	1400	1.94989e+07	3.77936e+06	1.72463e+06	927552	594207	242693	0.239984	588150	342470	197725	58.2283	8.33429e+06	9.72324e+06	5.61372e+06	116.666	14.1703	3.8248	0.373084	NoSig
A0A7I2V2D2	SERPING1	Plasma protease C1 inhibitor	710	2.11066e+07	8.15517e+07	4.61742e+07	7.26075e+07	1.23126e+08	1.04512e+08	0.0923721	1.00082e+08	2.55491e+07	1.47508e+07	25.5282	4.96109e+07	3.03687e+07	1.75334e+07	61.2139	0.495703	-1.01245	0.179149	NoSig
Q53HP2		Tripeptidyl-peptidase 1 (Fragment)		416394	856872	2.87617e+06	1.10781e+07	7.74127e+06	1.78706e+07	0.0242862	1.223e+07	5.16198e+06	2.98027e+06	42.2076	1.38315e+06	1.31162e+06	757266	94.8289	0.113095	-3.1444	0.0783303	Down
Q6NUR7	EZR	Ezrin	7430	2.48554e+07	6.46715e+07	3.77355e+07	5.43315e+07	4.26748e+07	3.49525e+07	0.910045	4.39862e+07	9.75587e+06	5.63256e+06	22.1794	4.24208e+07	2.03173e+07	1.17302e+07	47.8947	0.964411	-0.0522798	0.933981	NoSig
B4E1Z4		Complement factor B		1.62611e+07	9.00802e+06	2.80267e+06	4.82123e+07	5.03592e+07	5.39243e+07	0.000606941	5.08319e+07	2.88515e+06	1.66574e+06	5.67585	9.35726e+06	6.736e+06	3.88903e+06	71.9869	0.184082	-2.44158	0.00921224	Down
Q5KU26	COLEC12	Collectin-12	81035	2.62416e+07	6.88817e+07	3.24122e+07	4.66456e+07	3.94095e+07	4.12255e+07	0.995273	4.24269e+07	3.76468e+06	2.17354e+06	8.87334	4.25119e+07	2.30445e+07	1.33047e+07	54.2071	1.002	0.00288626	0.996283	NoSig
Q14194	CRMP1	Dihydropyrimidinase-related protein 1	1400	3.10263e+06	3244.62	121308	3244.62	147398	3244.62	0.369999	51295.9	83227.2	48051.2	162.249	1.07573e+06	1.75634e+06	1.01402e+06	163.27	20.971	4.39032	0.49759	NoSig
V9HWC6	PPIB	Peptidyl-prolyl cis-trans isomerase	5479	1.47722e+07	2.77455e+06	1.22344e+07	1.61816e+08	1.74111e+08	1.71483e+08	6.91053e-06	1.69137e+08	6.47484e+06	3.73825e+06	3.82817	9.92705e+06	6.32288e+06	3.65052e+06	63.6934	0.0586924	-4.09068	0.000889355	Down
Q562M3	SERPINA3	Actin-like protein (Fragment)	12	2.53087e+08	2.52669e+07	1.86308e+07	1.38009e+08	1.85659e+08	1.83331e+08	0.42353	1.69e+08	2.6864e+07	1.55099e+07	15.8959	9.89949e+07	1.33489e+08	7.70698e+07	134.844	0.58577	-0.771595	0.532335	NoSig
P67809	YBX1	Y-box-binding protein 1	4904	2.72586e+07	5.73833e+07	7.52137e+07	2.124e+07	3.5898e+07	3.72263e+07	0.216804	3.14548e+07	8.87116e+06	5.12177e+06	28.2029	5.32852e+07	2.42388e+07	1.39943e+07	45.4888	1.69403	0.760456	0.346512	NoSig
Q9NYF8	BCLAF1	Bcl-2-associated transcription factor 1	9774	2.13819e+07	4.12184e+07	5.10792e+07	6.35503e+06	8.44832e+06	5.21967e+06	0.023709	6.67434e+06	1.63784e+06	945607	24.5393	3.78932e+07	1.51253e+07	8.73259e+06	39.9156	5.67744	2.50524	0.0773743	Up
Q6FGD7	TBCA	Tubulin-specific chaperone A	6902	2.03698e+07	7.8024e+07	2.8903e+07	3.01292e+07	3.40604e+07	2.88724e+07	0.561232	3.10207e+07	2.70647e+06	1.56258e+06	8.72472	4.24323e+07	3.11172e+07	1.79655e+07	73.3339	1.36787	0.451932	0.649178	NoSig
P20700	LMNB1	Lamin-B1	4001	2.14104e+07	3.02308e+07	3.7782e+06	3.48303e+07	2.20508e+07	3.39704e+07	0.250764	3.02838e+07	7.14296e+06	4.12399e+06	23.5867	1.84731e+07	1.34687e+07	7.77615e+06	72.9096	0.61	-0.71312	0.384193	NoSig
P07108	DBI	Acyl-CoA-binding protein	1622	5.13505e+07	1.83006e+08	1.52413e+08	3.49711e+07	4.10424e+07	4.95742e+07	0.0951367	4.18625e+07	7.33603e+06	4.23546e+06	17.5241	1.28923e+08	6.88994e+07	3.97791e+07	53.4422	3.07968	1.62278	0.18286	NoSig
Q53GY0		Plastin 3 variant (Fragment)		4.26588e+06	478407	560202	1.2935e+07	2.21242e+07	2.56955e+07	0.00988136	2.02516e+07	6.58314e+06	3.80078e+06	32.5068	1.76816e+06	2.16347e+06	1.24908e+06	122.357	0.08731	-3.51771	0.0455589	Down
Q92945	KHSRP	Far upstream element-binding protein 2	8570	3.20478e+07	4.50615e+07	5.34266e+07	2.101e+07	1.57621e+07	1.5391e+07	0.0157072	1.73877e+07	3.14249e+06	1.81432e+06	18.0731	4.3512e+07	1.07733e+07	6.21998e+06	24.7594	2.50246	1.32335	0.0608549	NoSig
Q9UPA5	BSN	Protein bassoon	8927	2.78727e+07	7.28748e+06	6.2121e+06	4.50377e+06	2.81094e+06	3.52825e+06	0.223174	3.61432e+06	849689	490568	23.509	1.37908e+07	1.22072e+07	7.04781e+06	88.517	3.81559	1.93191	0.353611	NoSig
Q8TC62	SEPTIN7	Septin	989	9.46552e+07	2.0618e+07	1.31022e+07	7.5892e+06	1.45634e+07	8.07833e+06	0.278612	1.0077e+07	3.89304e+06	2.24765e+06	38.633	4.27918e+07	4.50719e+07	2.60223e+07	105.328	4.24649	2.08627	0.416241	NoSig
A8K916		AP complex subunit beta		5.0745e+07	2.11322e+07	493305	8.25058e+06	9.28491e+06	1.30417e+07	0.395657	1.01924e+07	2.52117e+06	1.4556e+06	24.7358	2.41235e+07	2.52591e+07	1.45833e+07	104.707	2.36682	1.24295	0.512312	NoSig
O95782	AP2A1	AP-2 complex subunit alpha-1	160	3.5932e+07	3.76706e+06	4.40421e+06	5.26276e+06	5.58045e+06	5.68499e+06	0.435496	5.5094e+06	219903	126961	3.99141	1.47011e+07	1.83892e+07	1.0617e+07	125.088	2.66836	1.41595	0.541598	NoSig
P31946	YWHAB	14-3-3 protein beta/alpha	7529	3.84084e+07	3.65965e+06	1.16579e+06	2.13623e+07	1.477e+07	1.34393e+07	0.871631	1.65239e+07	4.24271e+06	2.44953e+06	25.6763	1.44113e+07	2.08195e+07	1.20201e+07	144.467	0.87215	-0.197352	0.905486	NoSig
A8K482		Aspartate aminotransferase		1.76362e+06	3244.62	3244.62	576827	3244.62	541867	0.743259	373980	321542	185642	85.9783	590037	1.01635e+06	586793	172.253	1.57773	0.657846	0.80168	NoSig
P16403	H1-2	Histone H1.2	3006	1.22993e+07	1.16399e+07	9.65293e+06	5.43018e+07	4.75315e+07	3.99847e+07	0.00101934	4.72727e+07	7.16203e+06	4.135e+06	15.1505	1.11974e+07	1.37757e+06	795340	12.3026	0.236868	-2.07784	0.0119117	Down
Q6IBR8	EIF2S2	Eukaryotic translation initiation factor 2, subunit 2 beta, 38kDa	8894	2.35636e+07	4.72405e+07	6.14279e+07	1.61702e+07	9.26621e+06	1.28949e+07	0.0493639	1.27771e+07	3.45348e+06	1.99387e+06	27.0287	4.40773e+07	1.91293e+07	1.10443e+07	43.3995	3.44971	1.78648	0.119294	NoSig
A0A0G2JMX7	MAPT	Microtubule-associated protein	4137	1.34274e+08	3.19471e+06	1.81142e+06	1.88548e+07	3244.62	345662	0.41797	6.40124e+06	1.07865e+07	6.22757e+06	168.506	4.64267e+07	7.60811e+07	4.39254e+07	163.874	7.25277	2.85853	0.527812	NoSig
P11137	MAP2	Microtubule-associated protein 2	4133	1.28007e+08	9.11999e+06	3.72704e+06	1.88492e+06	1.93043e+06	4.38287e+06	0.336963	2.73274e+06	1.42924e+06	825170	52.3005	4.69512e+07	7.02479e+07	4.05576e+07	149.619	17.181	4.10274	0.473829	NoSig
P61981	YWHAG	14-3-3 protein gamma	7532	1.47643e+08	2.62132e+06	1.64822e+06	2.96143e+07	3.12538e+07	2.60897e+07	0.678559	2.89859e+07	2.63878e+06	1.5235e+06	9.10368	5.06377e+07	8.40109e+07	4.85037e+07	165.906	1.74698	0.804859	0.747779	NoSig
A0A140VK44	PSMA6	Proteasome subunit alpha type	5687	5.37986e+07	1.03087e+08	8.06328e+07	5.79835e+07	4.79403e+07	4.80524e+07	0.12974	5.13254e+07	5.76638e+06	3.32922e+06	11.2349	7.91728e+07	2.46767e+07	1.42471e+07	31.1682	1.54257	0.625332	0.233595	NoSig
P34932	HSPA4	Heat shock 70 kDa protein 4	3308	3.11272e+07	1.71085e+07	1.89904e+07	1.91807e+07	1.62526e+07	2.12357e+07	0.489097	1.88897e+07	2.50426e+06	1.44583e+06	13.2573	2.24087e+07	7.60882e+06	4.39295e+06	33.9547	1.18629	0.246462	0.586837	NoSig
B4DNW7		Adenylyl cyclase-associated protein 1		1.97023e+07	9.43614e+06	1.2004e+07	1.97948e+07	2.82925e+07	2.79746e+07	0.0486803	2.5354e+07	4.81702e+06	2.78111e+06	18.9991	1.37142e+07	5.34249e+06	3.08449e+06	38.9559	0.540909	-0.886543	0.11811	NoSig
B4DMR3		cDNA FLJ51896, highly similar to Glia-derived nexin		631659	622288	698999	3.57088e+07	5.10257e+07	7.49065e+07	0.00953856	5.38803e+07	1.97542e+07	1.14051e+07	36.6631	650982	41847.1	24160.4	6.42829	0.012082	-6.371	0.0447451	Down
B4DN59		CD44 antigen		2.30245e+08	3.18089e+08	1.35325e+08	2.85237e+08	2.89219e+08	2.65164e+08	0.384565	2.79874e+08	1.28931e+07	7.44385e+06	4.60677	2.27886e+08	9.14049e+07	5.27727e+07	40.1099	0.814247	-0.296461	0.505284	NoSig
A4D2J9	CAMK2B	Calcium/calmodulin-dependent protein kinase	816	4.94808e+07	8.65944e+06	8.06269e+06	2.6379e+06	8.91768e+06	1.11401e+06	0.268954	4.2232e+06	4.13632e+06	2.38811e+06	97.943	2.20676e+07	2.37423e+07	1.37077e+07	107.589	5.22534	2.38552	0.405348	NoSig
B4DLV7		Rab GDP dissociation inhibitor		2.33297e+07	547839	129297	2.04141e+07	2.1052e+07	3.42069e+07	0.124633	2.52243e+07	7.78562e+06	4.49503e+06	30.8655	8.00229e+06	1.32756e+07	7.66467e+06	165.898	0.317245	-1.65633	0.22605	NoSig
Q16143	SNCB	Beta-synuclein	6620	1.40329e+08	4.00151e+06	1.77199e+06	1.0564e+06	635548	3244.62	0.352744	565063	530103	306055	93.813	4.87008e+07	7.93602e+07	4.58186e+07	162.954	86.1865	6.42939	0.485638	NoSig
A0A5F9ZHM4	LDHB	L-lactate dehydrogenase	3945	4.92595e+07	3.6605e+06	1.18164e+06	5.29849e+07	6.0934e+07	7.98996e+07	0.0567645	6.46062e+07	1.3828e+07	7.98361e+06	21.4035	1.80339e+07	2.70706e+07	1.56292e+07	150.11	0.279136	-1.84096	0.130281	NoSig
O14974	PPP1R12A	Protein phosphatase 1 regulatory subunit 12A	4659	2.62131e+07	3.70118e+07	4.06666e+07	1.21678e+07	8.20267e+06	1.26078e+07	0.00658661	1.09928e+07	2.42628e+06	1.40081e+06	22.0716	3.46305e+07	7.51524e+06	4.33893e+06	21.7012	3.1503	1.65549	0.0361044	NoSig
E7EX17	EIF4B	Eukaryotic translation initiation factor 4B	1975	5.81984e+07	8.30582e+07	1.16311e+08	2.95703e+07	3.44884e+07	1.86659e+07	0.0289475	2.75749e+07	8.09779e+06	4.67526e+06	29.3665	8.5856e+07	2.91573e+07	1.6834e+07	33.9607	3.11356	1.63856	0.086885	NoSig
Q9H2G2	SLK	STE20-like serine/threonine-protein kinase	9748	1.62277e+07	1.54421e+07	2.30636e+07	3.94933e+06	3.84811e+06	3.27067e+06	0.00390349	3.68937e+06	366122	211381	9.92369	1.82445e+07	4.19191e+06	2.4202e+06	22.9763	4.94514	2.30601	0.0259052	Up
A0A024R1S8	LASP1	LIM and SH3 domain protein 1	3927	1.03632e+08	1.75027e+08	1.66342e+08	3.28284e+07	2.59483e+07	2.02428e+07	0.00586787	2.63398e+07	6.30195e+06	3.63843e+06	23.9255	1.48334e+08	3.89556e+07	2.2491e+07	26.2621	5.63154	2.49353	0.0335956	Up
P27348	YWHAQ	14-3-3 protein theta	10971	1.09192e+08	1.09959e+07	6.34187e+06	3.68471e+07	2.91192e+07	2.27658e+07	0.728094	2.95774e+07	7.05182e+06	4.07137e+06	23.842	4.21766e+07	5.80837e+07	3.35346e+07	137.715	1.42598	0.51195	0.788857	NoSig
P26022	PTX3	Pentraxin-related protein PTX3	5806	4.01327e+06	4.14698e+06	4.06405e+06	5.29109e+07	1.43821e+08	1.34975e+08	0.0212116	1.10569e+08	5.01286e+07	2.89418e+07	45.3371	4.07477e+06	67496.5	38969.1	1.65645	0.0368528	-4.76208	0.0725015	Down
O75821	EIF3G	Eukaryotic translation initiation factor 3 subunit G	8666	9.83837e+06	1.7618e+07	3.16384e+07	3.44219e+06	3.8716e+06	2.45097e+06	0.0618254	3.25492e+06	728591	420652	22.3843	1.96983e+07	1.10479e+07	6.3785e+06	56.0856	6.05184	2.59737	0.138011	NoSig
O00499	BIN1	Myc box-dependent-interacting protein 1	274	3.22185e+07	1.78707e+06	3.0715e+06	567607	961211	738352	0.307802	755723	197376	113955	26.1175	1.2359e+07	1.72108e+07	9.93667e+06	139.257	16.3539	4.03157	0.447712	NoSig
B4DY08	HNRNPC	Heterogeneous nuclear ribonucleoproteins C1/C2	3183	8.90996e+08	6.80345e+08	5.87758e+08	6.12142e+07	7.87132e+07	5.48885e+07	0.00189692	6.49386e+07	1.23413e+07	7.12525e+06	19.0046	7.197e+08	1.55402e+08	8.97216e+07	21.5927	11.0828	3.47025	0.0173299	Up
Q16658	FSCN1	Fascin	6624	2.07813e+07	1.52503e+06	2.21113e+06	8.9715e+07	8.75329e+07	9.18301e+07	0.000222691	8.96927e+07	2.14872e+06	1.24056e+06	2.39564	8.1725e+06	1.0925e+07	6.30753e+06	133.68	0.0911167	-3.45614	0.00540298	Down
Q562L9	SERPINA3	Actin-like protein (Fragment)	12	2.35084e+07	2.79178e+07	1.80089e+07	5.5172e+07	8.90648e+07	3.806e+07	0.0692799	6.07656e+07	2.59584e+07	1.49871e+07	42.719	2.3145e+07	4.96448e+06	2.86624e+06	21.4494	0.38089	-1.39255	0.146687	NoSig
Q6ZR44		Thioredoxin-disulfide reductase		277864	3244.62	3.80674e+06	1.64734e+07	2.72794e+07	2.25197e+07	0.00349821	2.20908e+07	5.41575e+06	3.12679e+06	24.5159	1.36262e+06	2.12112e+06	1.22463e+06	155.665	0.0616824	-4.019	0.0245417	Down
Q8TBR3	FUS	Fusion (Involved in t(1216) in malignant liposarcoma)	2521	2.24716e+07	6.47131e+07	4.64547e+07	1.74795e+07	1.61464e+07	1.42512e+07	0.0802161	1.5959e+07	1.62232e+06	936650	10.1656	4.45465e+07	2.11853e+07	1.22313e+07	47.5577	2.7913	1.48094	0.161634	NoSig
P16989	YBX3	Y-box-binding protein 3	8531	2.37282e+07	3.60449e+07	5.80899e+07	4.61827e+07	4.22267e+07	3.90845e+07	0.769968	4.24979e+07	3.55688e+06	2.05357e+06	8.36953	3.92877e+07	1.74089e+07	1.0051e+07	44.3113	0.92446	-0.113317	0.825464	NoSig
Q8NE71	ABCF1	ATP-binding cassette sub-family F member 1	23	1.75993e+07	4.13475e+07	4.8102e+07	1.12371e+07	5.78184e+06	8.99799e+06	0.0450895	8.6723e+06	2.74215e+06	1.58318e+06	31.6197	3.56829e+07	1.60209e+07	9.24967e+06	44.8979	4.11459	2.04075	0.112724	Up
P35556	FBN2	Fibrillin-2	2201	2.19817e+06	4.1237e+06	1.46236e+06	6.76233e+06	6.93425e+06	1.16298e+07	0.0304149	8.44214e+06	2.76197e+06	1.59462e+06	32.7165	2.59474e+06	1.37428e+06	793439	52.9639	0.307356	-1.70202	0.0895803	NoSig
K7EL20	EIF3G	Eukaryotic translation initiation factor 3 subunit G (Fragment)	8666	130916	3244.62	3244.62	617349	635604	724610	0.000340886	659187	57387.8	33132.9	8.70585	45801.6	73710.8	42557	160.935	0.0694819	-3.84722	0.0071058	Down
Q8TE66		Metallothionein		5.04314e+07	1.33065e+08	2.375e+08	799407	2.68107e+06	1.20591e+06	0.0623883	1.56213e+06	990118	571645	63.3825	1.40332e+08	9.37459e+07	5.41242e+07	66.8029	89.8338	6.48919	0.138181	NoSig
A0A384NPH9		Glypican-1		1.24994e+07	4.70652e+07	1.30712e+07	1.06083e+07	1.61124e+07	1.41757e+07	0.411159	1.36321e+07	2.79202e+06	1.61197e+06	20.4812	2.42119e+07	1.97935e+07	1.14278e+07	81.7512	1.77609	0.828707	0.523905	NoSig
Q7Z4V5	HDGFL2	Hepatoma-derived growth factor-related protein 2	84717	2.46189e+07	4.47118e+07	6.74143e+07	2.1751e+07	1.5616e+07	1.3313e+07	0.0853445	1.68933e+07	4.36162e+06	2.51818e+06	25.8186	4.55817e+07	2.14109e+07	1.23616e+07	46.9727	2.69821	1.432	0.169423	NoSig
P33908	MAN1A1	Mannosyl-oligosaccharide 1,2-alpha-mannosidase IA	4121	9.16046e+06	1.65665e+07	2.15299e+07	3.02208e+07	2.50485e+07	3.16163e+07	0.0325082	2.89619e+07	3.46014e+06	1.99771e+06	11.9472	1.57523e+07	6.22479e+06	3.59388e+06	39.5167	0.543898	-0.878592	0.0927855	NoSig
Q92734	TFG	Protein TFG	10342	1.11978e+07	2.41141e+07	3.03675e+07	3.69479e+06	5.65182e+06	4.422e+06	0.0380212	4.58954e+06	989217	571124	21.5537	2.18931e+07	9.77594e+06	5.64414e+06	44.653	4.77023	2.25406	0.101665	Up
A0A0K0K1J1	CST3	Epididymis secretory protein Li 2	1471	6.02905e+06	1.15442e+07	2.54135e+06	1.07847e+08	9.77279e+07	1.22815e+08	0.000186411	1.09464e+08	1.26215e+07	7.28704e+06	11.5304	6.70486e+06	4.53931e+06	2.62077e+06	67.7017	0.061252	-4.0291	0.00504457	Down
A0A5K1VW95	MDH1	Malate dehydrogenase	4190	1.31072e+08	1.23223e+06	621745	3.1024e+07	4.34029e+07	3.68854e+07	0.87657	3.71041e+07	6.19235e+06	3.57516e+06	16.6891	4.43087e+07	7.51399e+07	4.3382e+07	169.583	1.19417	0.25601	0.909126	NoSig
P22314	UBA1	Ubiquitin-like modifier-activating enzyme 1	7317	3.45809e+07	1.33179e+07	2.21459e+07	1.37076e+07	2.23925e+07	3.79582e+07	0.893703	2.46861e+07	1.22869e+07	7.09385e+06	49.7725	2.33482e+07	1.06824e+07	6.16749e+06	45.7525	0.945804	-0.0803865	0.921086	NoSig
A0A024R5M9	NUMA1	Nuclear mitotic apparatus protein 1, isoform CRA_a	4926	3.3769e+07	1.60834e+07	1.45665e+07	8.40482e+06	7.66927e+06	8.10608e+06	0.0952922	8.06005e+06	369929	213579	4.58966	2.1473e+07	1.06757e+07	6.1636e+06	49.7168	2.66412	1.41366	0.18304	NoSig
A0A7I2YQ97	ADAM9	Disintegrin and metalloproteinase domain-containing protein 9	8754	4.80406e+07	8.06963e+07	3.95268e+07	4.40762e+07	5.02677e+07	4.19122e+07	0.451248	4.54187e+07	4.33647e+06	2.50366e+06	9.54777	5.60879e+07	2.17325e+07	1.25473e+07	38.7472	1.23491	0.304404	0.553122	NoSig
O94973	AP2A2	AP-2 complex subunit alpha-2	161	1.77317e+07	3.80468e+06	3.62387e+06	1.78422e+06	3.0484e+06	1.10727e+07	0.605045	5.30177e+06	5.03757e+06	2.90844e+06	95.0168	8.38676e+06	8.09348e+06	4.67277e+06	96.5031	1.58188	0.66164	0.685211	NoSig
Q69YJ6	DKFZp667N107	Uncharacterized protein DKFZp667N107 (Fragment)		96605.1	203271	209341	3244.62	3244.62	3244.62	0.0104341	3244.62	0	0	0	169739	63408.5	36608.9	37.3565	52.3141	5.70913	0.0470734	Up
Q6NS95	IGL	IGL@ protein	3535	6.25056e+06	7.27933e+06	2.98782e+06	3.76388e+07	4.29968e+07	3.68561e+07	0.000131971	3.91639e+07	3.34241e+06	1.92974e+06	8.5344	5.50591e+06	2.24057e+06	1.29359e+06	40.6939	0.140586	-2.83047	0.00429267	Down
Q53SB5	DES	Desmin, isoform CRA_a	1674	396376	1.224e+06	3244.62	1.23169e+06	1.13684e+07	1.10849e+07	0.0932915	7.89501e+06	5.77234e+06	3.33266e+06	73.1138	541207	623132	359765	115.137	0.0685505	-3.86669	0.180604	NoSig
F8VQE1	LIMA1	LIM domain and actin-binding protein 1	51474	461631	703380	1.65993e+06	3244.62	3244.62	399422	0.106859	135304	228733	132059	169.052	941648	633687	365859	67.2956	6.95952	2.79899	0.199309	NoSig
Q92954	PRG4	Proteoglycan 4	10216	4.13402e+08	5.64368e+08	6.06132e+08	1.02274e+07	7.0607e+06	8.36154e+06	0.000891505	8.54989e+06	1.59174e+06	918993	18.6171	5.27967e+08	1.0139e+08	5.85376e+07	19.2039	61.7514	5.9484	0.0113503	Up
Q9UHB6	LIMA1	LIM domain and actin-binding protein 1	51474	1.87086e+07	3.33644e+07	4.46165e+07	9.51409e+06	9.88883e+06	1.30183e+07	0.0475683	1.08071e+07	1.92415e+06	1.11091e+06	17.8045	3.22298e+07	1.29912e+07	7.50047e+06	40.308	2.98229	1.57642	0.11659	NoSig
Q53S24	PTMA	Prothymosin, alpha	5757	3.17035e+08	5.40986e+08	5.37091e+08	2.78704e+08	4.70151e+08	3.6964e+08	0.374718	3.72832e+08	9.57635e+07	5.52891e+07	25.6855	4.65037e+08	1.28189e+08	7.40098e+07	27.5653	1.24731	0.318822	0.500075	NoSig
Q8IUX7	AEBP1	Adipocyte enhancer-binding protein 1	165	1.20205e+06	2.703e+06	1.53775e+06	1.343e+07	1.317e+07	1.41937e+07	2.78334e-05	1.35979e+07	532090	307202	3.91303	1.81427e+06	787755	454811	43.42	0.133423	-2.90592	0.00214244	Down
Q08257	CRYZ	Quinone oxidoreductase	1429	2.51857e+06	1.82567e+06	2.23116e+06	1.45084e+07	1.607e+07	1.90953e+07	0.000456114	1.65579e+07	2.33203e+06	1.3464e+06	14.0841	2.1918e+06	348123	200989	15.883	0.132372	-2.91733	0.00842912	Down
P16949	STMN1	Stathmin	3925	2.37789e+08	3.34478e+08	2.41869e+08	1.06462e+08	1.61364e+08	7.53972e+07	0.0176921	1.14408e+08	4.35305e+07	2.51323e+07	38.0486	2.71379e+08	5.46837e+07	3.15717e+07	20.1503	2.37203	1.24612	0.0661826	NoSig
B9A041	MDH1	Malate dehydrogenase, cytoplasmic	4190	3.19629e+07	3244.62	317123	4.22189e+06	4.30095e+06	5.1202e+06	0.589417	4.54768e+06	497389	287167	10.9372	1.07611e+07	1.8362e+07	1.06013e+07	170.633	2.36628	1.24262	0.672062	NoSig
Q99962	SH3GL2	Endophilin-A1	6456	5.45093e+07	4.36794e+06	2.5277e+06	2.50665e+06	5.22753e+06	2.11537e+06	0.370685	3.28319e+06	1.69518e+06	978712	51.6322	2.04683e+07	2.94947e+07	1.70288e+07	144.099	6.23428	2.64022	0.498061	NoSig
A2NUT2		Lambda-chain (AA -20 to 215)		7.86001e+07	9.36709e+07	4.49632e+07	3.91789e+08	5.42751e+08	4.37298e+08	0.00120854	4.57279e+08	7.74391e+07	4.47095e+07	16.9347	7.24114e+07	2.49366e+07	1.43972e+07	34.4374	0.158353	-2.65879	0.0129041	Down
Q03252	LMNB2	Lamin-B2	84823	1.53216e+07	2.637e+07	4.8662e+06	3.41585e+07	2.59132e+07	3.00231e+07	0.0944671	3.00316e+07	4.12266e+06	2.38022e+06	13.7277	1.55193e+07	1.07533e+07	6.20841e+06	69.2899	0.516764	-0.952422	0.182046	NoSig
O43399	TPD52L2	Tumor protein D54	7165	1.92162e+07	2.68581e+07	1.1082e+07	1.54268e+07	2.11058e+07	2.5866e+07	0.76511	2.07995e+07	5.22631e+06	3.01741e+06	25.1271	1.90521e+07	7.8893e+06	4.55489e+06	41.4091	0.915988	-0.1266	0.821445	NoSig
P16402	H1-3	Histone H1.3	3007	445769	2.70248e+06	50430.9	6.51629e+06	1.04064e+07	8.37083e+06	0.00616256	8.43117e+06	1.94575e+06	1.12338e+06	23.0781	1.06623e+06	1.43076e+06	826048	134.189	0.126462	-2.98322	0.0344942	Down
B3KT93		Polyadenylate-binding protein		1.34032e+07	4.65026e+06	1.09265e+06	1.11975e+07	1.0323e+07	1.55435e+07	0.209511	1.23547e+07	2.79599e+06	1.61427e+06	22.631	6.38204e+06	6.33536e+06	3.65772e+06	99.2686	0.516568	-0.95297	0.338326	NoSig
A0A024RDQ0	HSPH1	Heat shock protein 105 kDa	10808	1.54525e+07	1.52e+07	8.24638e+06	1.24186e+07	9.92337e+06	1.12194e+07	0.510948	1.11871e+07	1.24792e+06	720486	11.1549	1.29663e+07	4.08952e+06	2.36109e+06	31.5396	1.15904	0.212927	0.606661	NoSig
A0A087WTT1	PABPC1	Polyadenylate-binding protein	26986	933703	3244.62	3244.62	655207	421653	649117	0.458408	575326	133119	76856.5	23.1381	313398	537201	310153	171.412	0.544731	-0.876385	0.559081	NoSig
Q06830	PRDX1	Peroxiredoxin-1	5052	4.84806e+07	3.26358e+07	3.03347e+07	1.05602e+08	9.5946e+07	1.02343e+08	0.000547022	1.01297e+08	4.91202e+06	2.83595e+06	4.84914	3.71504e+07	9.87947e+06	5.70391e+06	26.5932	0.366748	-1.44714	0.00907088	NoSig
A0A024R663	KTN1	Kinectin 1 (Kinesin receptor), isoform CRA_a	3895	1.31793e+07	7.01682e+07	3.43374e+07	1.46938e+07	9.25343e+06	1.32141e+07	0.183507	1.23871e+07	2.8129e+06	1.62403e+06	22.7083	3.92283e+07	2.88075e+07	1.6632e+07	73.4356	3.16686	1.66305	0.306191	NoSig
P02458	COL2A1	Collagen alpha-1(II) chain	1280	1.95387e+07	9.66109e+07	7.56568e+07	4.90729e+07	7.85204e+06	3.35281e+07	0.262981	3.0151e+07	2.08169e+07	1.20186e+07	69.0421	6.39355e+07	3.98506e+07	2.30078e+07	62.3295	2.12051	1.08441	0.398986	NoSig
A0A024RDF4	HNRNPD	Heterogeneous nuclear ribonucleoprotein D (AU-rich element RNA binding protein 1, 37kDa), isoform CRA_e	3184	4.73404e+07	3.01843e+07	2.32059e+07	2.41276e+07	2.44837e+07	2.49111e+07	0.274815	2.45075e+07	392266	226475	1.60059	3.35768e+07	1.24198e+07	7.17055e+06	36.9891	1.37006	0.454243	0.412084	NoSig
A0A5E4		Uncharacterized protein		5.11309e+06	2.21298e+06	923331	1.65406e+07	2.77962e+07	1.88559e+07	0.00738675	2.10642e+07	5.94388e+06	3.4317e+06	28.2179	2.7498e+06	2.14584e+06	1.2389e+06	78.0364	0.130544	-2.9374	0.0382921	Down
Q68DH9	DKFZp686M088	Calcium-transporting ATPase		3.51756e+06	3.77339e+06	4.11171e+06	675587	628374	493802	5.93253e-05	599254	94326	54459.1	15.7406	3.80089e+06	298030	172068	7.84107	6.34269	2.6651	0.00282488	Up
P07814	EPRS1	Bifunctional glutamate/proline--tRNA ligase	2058	1.10196e+07	2.57551e+07	1.85379e+07	1.40275e+07	1.58217e+07	1.63978e+07	0.522188	1.54157e+07	1.23618e+06	713711	8.01902	1.84375e+07	7.36826e+06	4.25407e+06	39.9634	1.19603	0.258248	0.616111	NoSig
A0A5F9ZHM9	CAMK2A	Calcium/calmodulin-dependent protein kinase	815	1.87626e+08	3.45979e+06	4.75137e+06	3.40318e+06	1.51185e+06	3.2652e+06	0.364362	2.72674e+06	1.05439e+06	608751	38.6684	6.52789e+07	1.05957e+08	6.11745e+07	162.315	23.9402	4.58137	0.492471	NoSig
Q59FD4	HK1	Hexokinase (Fragment)	3098	5.69993e+07	3.32671e+06	781415	2.70828e+06	2.49796e+06	3.23138e+06	0.392426	2.81254e+06	377665	218045	13.4279	2.03692e+07	3.17482e+07	1.83298e+07	155.864	7.24226	2.85644	0.510136	NoSig
F8W1R7	MYL6	Myosin light polypeptide 6	4637	4.61452e+07	3.18884e+07	1.08339e+07	9.13929e+07	9.04732e+07	7.37537e+07	0.00909932	8.52066e+07	9.92917e+06	5.73261e+06	11.6531	2.96225e+07	1.77644e+07	1.02563e+07	59.9691	0.347655	-1.52427	0.0436833	NoSig
P24593	IGFBP5	Insulin-like growth factor-binding protein 5	3488	2.88078e+07	1.6748e+08	8.01173e+07	3.99633e+07	4.43842e+07	4.55093e+07	0.294372	4.32856e+07	2.9317e+06	1.69262e+06	6.77293	9.21351e+07	7.01129e+07	4.04797e+07	76.098	2.12854	1.08986	0.433719	NoSig
V9HWG7	WDR1	Epididymis secretory protein Li 52	9948	1.43325e+07	1.4482e+06	1.4468e+06	8.54142e+06	8.90241e+06	1.08792e+07	0.443675	9.441e+06	1.25851e+06	726601	13.3302	5.74248e+06	7.43913e+06	4.29499e+06	129.546	0.608249	-0.717265	0.547655	NoSig
P51991	HNRNPA3	Heterogeneous nuclear ribonucleoprotein A3	220988	4.5058e+07	1.77113e+07	1.57002e+07	9.70776e+06	7.72973e+06	1.33968e+07	0.17393	1.02781e+07	2.87629e+06	1.66063e+06	27.9846	2.61565e+07	1.64e+07	9.46855e+06	62.6995	2.54487	1.34759	0.294085	NoSig
P15531	NME1	Nucleoside diphosphate kinase A	4830	5.83274e+06	358062	3244.62	1.05185e+07	6.75777e+06	8.40692e+06	0.0406405	8.56106e+06	1.88509e+06	1.08836e+06	22.0194	2.06468e+06	3.26805e+06	1.88681e+06	158.284	0.241171	-2.05187	0.106056	Down
A0A0S2Z3X8	GDI1	Rab GDP dissociation inhibitor (Fragment)	2664	4.31385e+07	389476	25689.1	1.59646e+06	476181	3.06223e+06	0.422017	1.71162e+06	1.29686e+06	748744	75.768	1.45179e+07	2.47868e+07	1.43107e+07	170.733	8.48193	3.08439	0.531481	NoSig
B7Z4R8		cDNA FLJ53364, highly similar to Proteoglycan-4 (Fragment)		3.03333e+06	5.94964e+06	8.73755e+06	3244.62	3244.62	3244.62	0.023067	3244.62	0	0	0	5.90684e+06	2.85235e+06	1.6468e+06	48.2889	1820.5	10.8301	0.0757805	Up
Q5SW79	CEP170	Centrosomal protein of 170 kDa	9859	2.0312e+07	3.16255e+07	4.3932e+07	6.47496e+06	4.30784e+06	3.89479e+06	0.0169456	4.89253e+06	1.3859e+06	800149	28.3268	3.19565e+07	1.18135e+07	6.82052e+06	36.9674	6.5317	2.70746	0.0639781	Up
Q9H115	NAPB	Beta-soluble NSF attachment protein	63908	2.88592e+07	1.98899e+06	832451	5.10966e+06	2.26939e+06	5.11112e+06	0.52533	4.16339e+06	1.64025e+06	946998	39.397	1.05602e+07	1.58579e+07	9.15558e+06	150.167	2.53645	1.34281	0.618036	NoSig
Q16531	DDB1	DNA damage-binding protein 1	1642	1.22133e+07	1.07892e+06	708876	1.37323e+07	1.83735e+07	1.73546e+07	0.0426507	1.64868e+07	2.43923e+06	1.40829e+06	14.7951	4.66702e+06	6.53785e+06	3.77463e+06	140.086	0.283076	-1.82074	0.109304	NoSig
P31153	MAT2A	S-adenosylmethionine synthase isoform type-2	4144	5.32554e+06	543738	3244.62	3.37861e+07	2.75768e+07	3.43933e+07	0.000407253	3.19188e+07	3.77245e+06	2.17802e+06	11.8189	1.95751e+06	2.9293e+06	1.69123e+06	149.644	0.0613278	-4.02731	0.00787888	Down
F6SYF8	DKK3	Dickkopf-related protein 3	27122	3.0268e+07	4.69062e+07	2.10408e+07	2.88408e+07	1.49402e+07	2.06857e+07	0.259809	2.14889e+07	6.98502e+06	4.0328e+06	32.5053	3.27383e+07	1.31084e+07	7.56815e+06	40.04	1.5235	0.60739	0.394781	NoSig
Q16623	STX1A	Syntaxin-1A	6804	3.22412e+07	270899	229060	3.5266e+06	1.87957e+06	4.28839e+06	0.512011	3.23152e+06	1.23122e+06	710846	38.1003	1.09137e+07	1.84702e+07	1.06638e+07	169.238	3.37727	1.75586	0.60768	NoSig
P55145	MANF	Mesencephalic astrocyte-derived neurotrophic factor	7873	2.83399e+07	5.22508e+07	2.01544e+07	1.94048e+07	1.35521e+07	1.39236e+07	0.14128	1.56268e+07	3.27707e+06	1.89202e+06	20.9708	3.35817e+07	1.66779e+07	9.62897e+06	49.6636	2.14897	1.10365	0.250562	NoSig
O75475	PSIP1	PC4 and SFRS1-interacting protein	11168	2.05783e+07	2.7635e+07	4.2354e+07	4.83057e+06	5.17057e+06	3.1312e+06	0.0160681	4.37745e+06	1.09259e+06	630806	24.9595	3.01891e+07	1.11103e+07	6.41452e+06	36.8022	6.89652	2.78587	0.0619292	Up
P02671	FGA	Fibrinogen alpha chain	2243	5.52611e+07	9.2084e+07	1.08437e+08	2.07202e+07	1.32738e+07	1.39894e+07	0.0121041	1.59945e+07	4.10821e+06	2.37188e+06	25.6852	8.52606e+07	2.72365e+07	1.5725e+07	31.945	5.33063	2.41431	0.0520248	Up
Q8N1C8	HSPA9	Stress-70 protein, mitochondrial (Fragment)	3313	2.70195e+07	1.19896e+06	2.03314e+06	3.95051e+06	4.13361e+06	5.1805e+06	0.540855	4.42154e+06	663623	383143	15.0089	1.00839e+07	1.46726e+07	8.47123e+06	145.506	2.28062	1.18943	0.630401	NoSig
A8K3H8		cDNA FLJ77680, highly similar to Homo sapiens protein phosphatase 2 (formerly 2A), regulatory subunit A (PR 65), alpha isoform (PPP2R1A), mRNA		2.90957e+07	619079	311022	1.68646e+06	4.74502e+06	5.97326e+06	0.574804	4.13491e+06	2.20756e+06	1.27454e+06	53.3884	1.00086e+07	1.65306e+07	9.54396e+06	165.164	2.42051	1.27531	0.660489	NoSig
P62879	GNB2	Guanine nucleotide-binding protein G(I)/G(S)/G(T) subunit beta-2	2783	1.08068e+08	2.84204e+07	1.69093e+07	4.127e+07	5.76175e+07	5.67904e+07	0.98045	5.18926e+07	9.20873e+06	5.31667e+06	17.7457	5.11327e+07	4.96425e+07	2.86611e+07	97.0856	0.985355	-0.0212842	0.985109	NoSig
P21579	SYT1	Synaptotagmin-1	6857	8.29648e+07	1.36646e+06	4.53905e+06	1.40096e+06	1.60316e+06	1.45555e+06	0.351196	1.48656e+06	104605	60394	7.03676	2.96234e+07	4.62222e+07	2.66864e+07	156.033	19.9275	4.31669	0.483967	NoSig
Q05707	COL14A1	Collagen alpha-1(XIV) chain	7373	1.76786e+06	2.85162e+06	2.53643e+06	1.63817e+07	1.50276e+07	2.61622e+07	0.00883407	1.91905e+07	6.07549e+06	3.50769e+06	31.6588	2.3853e+06	557463	321851	23.3708	0.124296	-3.00815	0.0428669	Down
P17174	GOT1	Aspartate aminotransferase, cytoplasmic	2805	3.67417e+07	467442	749985	4.31557e+07	4.67026e+07	3.86965e+07	0.0695329	4.28516e+07	4.01173e+06	2.31617e+06	9.36191	1.2653e+07	2.08619e+07	1.20446e+07	164.876	0.295276	-1.75987	0.146908	NoSig
O75882	ATRN	Attractin	8455	2.78293e+06	4.0532e+06	2.39769e+06	2.85745e+07	3.47416e+07	3.75999e+07	0.000352166	3.36386e+07	4.61267e+06	2.66313e+06	13.7124	3.07794e+06	866287	500151	28.145	0.0915002	-3.45008	0.00728959	Down
E7EUI6	ITGB1	Integrin beta	3688	9.4722e+06	2.88527e+07	5.77991e+06	2.16185e+07	2.86072e+07	2.72387e+07	0.210723	2.58215e+07	3.70362e+06	2.13828e+06	14.3432	1.47016e+07	1.23935e+07	7.15537e+06	84.3002	0.569356	-0.812598	0.339672	NoSig
C9JH19	CTSD	Cathepsin D	1509	3.71666e+06	7.40044e+06	6.71693e+06	2.29976e+07	3.46653e+07	3.30754e+07	0.00314311	3.02461e+07	6.32752e+06	3.6532e+06	20.9202	5.94468e+06	1.95955e+06	1.13135e+06	32.9631	0.196544	-2.34708	0.0233759	Down
P26641	EEF1G	Elongation factor 1-gamma	1937	1.46528e+07	2.41763e+06	2.52269e+06	3.08447e+07	2.7643e+07	4.14713e+07	0.0100533	3.33197e+07	7.23873e+06	4.17928e+06	21.7251	6.53105e+06	7.03387e+06	4.06101e+06	107.699	0.196012	-2.35099	0.04592	Down
E9PLK3	NPEPPS	Aminopeptidase	9520	3.05441e+07	671153	1.15608e+06	8.78915e+06	2.93264e+06	7.87057e+06	0.693302	6.53079e+06	3.14975e+06	1.81851e+06	48.2293	1.07904e+07	1.71089e+07	9.87782e+06	158.556	1.65224	0.724424	0.759783	NoSig
D3DSM4	COL18A1	Collagen, type XVIII, alpha 1, isoform CRA_d	80781	6.36382e+06	9.75548e+06	3.8119e+06	1.82606e+07	1.41887e+07	1.80925e+07	0.00937628	1.68472e+07	2.3039e+06	1.33016e+06	13.6753	6.64373e+06	2.98166e+06	1.72146e+06	44.8793	0.394351	-1.34245	0.0444061	NoSig
Q32Q12	NME1-NME2	Nucleoside diphosphate kinase	654364	2.69603e+07	2.8992e+07	3.57459e+07	1.05109e+08	1.12823e+08	1.02192e+08	5.12329e-05	1.06708e+08	5.49257e+06	3.17113e+06	5.14728	3.05661e+07	4.59949e+06	2.65552e+06	15.0477	0.286445	-1.80367	0.00261464	NoSig
Q9BY11	PACSIN1	Protein kinase C and casein kinase substrate in neurons protein 1	29993	7.10146e+07	1.4842e+06	1.27232e+06	471718	113435	1.30049e+06	0.360308	628549	608871	351532	96.8693	2.45904e+07	4.02047e+07	2.32122e+07	163.498	39.1224	5.28992	0.490576	NoSig
Q05639	EEF1A2	Elongation factor 1-alpha 2	1917	6.20652e+06	3244.62	3244.62	2.9867e+06	1.71792e+06	5.19052e+06	0.622336	3.29838e+06	1.75715e+06	1.01449e+06	53.2732	2.071e+06	3.58146e+06	2.06776e+06	172.934	0.627885	-0.671427	0.698035	NoSig
B4DP93		Major vault protein		2.34253e+06	6.21812e+06	4.42011e+06	1.42022e+07	1.81838e+07	3.14105e+07	0.0334141	2.12655e+07	9.00856e+06	5.2011e+06	42.3623	4.32692e+06	1.93948e+06	1.11976e+06	44.8235	0.203471	-2.2971	0.0947168	Down
B2R6K4		cDNA, FLJ92996, highly similar to Homo sapiens guanine nucleotide binding protein (G protein), beta polypeptide 1 (GNB1), mRNA		5.38563e+07	3.40806e+06	2.25757e+06	3.0213e+06	1.38541e+06	3.80412e+06	0.371946	2.73694e+06	1.23418e+06	712553	45.0933	1.98406e+07	2.9464e+07	1.70111e+07	148.503	7.2492	2.85782	0.498397	NoSig
A0A024R6P0	SERPINA3	Serpin peptidase inhibitor, clade A (Alpha-1 antiproteinase, antitrypsin), member 3, isoform CRA_c	12	4.36088e+06	9.17626e+06	4.48067e+06	1.19402e+08	1.20139e+08	1.29638e+08	5.68373e-06	1.2306e+08	5.70921e+06	3.29621e+06	4.63938	6.00594e+06	2.74624e+06	1.58554e+06	45.7254	0.0488051	-4.35683	0.000866919	Down
A1L4H1	SSC5D	Soluble scavenger receptor cysteine-rich domain-containing protein SSC5D	284297	5.70485e+06	2.27235e+07	7.56885e+06	3.05089e+07	3.25107e+07	3.01781e+07	0.0247589	3.10659e+07	1.26215e+06	728701	4.06281	1.19991e+07	9.33426e+06	5.38914e+06	77.7916	0.386245	-1.37241	0.079143	NoSig
A0A142CHG9		GO2-q chimeric G-protein		1.33439e+08	4.56808e+06	1.48589e+06	9.88858e+06	3.1091e+06	9.62772e+06	0.421476	7.5418e+06	3.84104e+06	2.21763e+06	50.9301	4.64977e+07	7.53093e+07	4.34799e+07	161.963	6.16533	2.62418	0.531106	NoSig
B4DDD6	DBNL	Drebrin-like protein	28988	1.39871e+06	2.47454e+06	3.56522e+06	525237	380450	262753	0.0294496	389480	131475	75907	33.7565	2.47949e+06	1.08326e+06	625422	43.6889	6.36616	2.67042	0.08775	Up
Q02388	COL7A1	Collagen alpha-1(VII) chain	1294	1.72137e+07	5.68888e+07	3.84114e+07	2.25513e+07	2.54511e+07	2.95442e+07	0.373329	2.58489e+07	3.51336e+06	2.02844e+06	13.5919	3.75046e+07	1.98531e+07	1.14622e+07	52.935	1.45092	0.536969	0.498896	NoSig
A8K690		Stress-induced-phosphoprotein 1		3.94984e+07	2.08161e+07	5.12942e+06	1.28373e+07	1.58726e+07	1.50521e+07	0.508855	1.45873e+07	1.57014e+06	906519	10.7637	2.18147e+07	1.72063e+07	9.93404e+06	78.8747	1.49545	0.580582	0.604661	NoSig
Q59G24		Activated RNA polymerase II transcriptional coactivator p15 (Fragment)		4.24607e+07	6.11803e+07	8.43638e+07	1.98049e+07	1.33964e+07	1.28663e+07	0.0184681	1.53559e+07	3.86213e+06	2.2298e+06	25.1509	6.26683e+07	2.09912e+07	1.21193e+07	33.4957	4.08106	2.02895	0.0670467	Up
Q14400	GLUD1	Glutamate dehydrogenase (NAD(P)(+)) (Fragment)	2746	5.17252e+06	9.65924e+06	7.83473e+06	5.4522e+06	2.94478e+06	3.56079e+06	0.0767193	3.98592e+06	1.30665e+06	754395	32.7816	7.5555e+06	2.25636e+06	1.30271e+06	29.8638	1.89555	0.922613	0.156505	NoSig
J9R021	eIF3a	Eukaryotic translation initiation factor 3 subunit A		2.17773e+07	3.53419e+07	3.56272e+07	3.59788e+07	4.05946e+07	2.7122e+07	0.578412	3.45651e+07	6.84666e+06	3.95292e+06	19.808	3.09155e+07	7.91519e+06	4.56984e+06	25.6027	0.894412	-0.160989	0.662834	NoSig
P0DOX2		Immunoglobulin alpha-2 heavy chain		3244.62	3244.62	3244.62	2.73947e+06	3.72825e+06	2.5003e+06	0.00135915	2.98934e+06	650993	375851	21.7771	3244.62	0	0	0	0.0010854	-9.84756	0.0138358	Down
A0A024R9D2	MTDH	Metadherin, isoform CRA_a	92140	3.09145e+07	4.1254e+07	5.58532e+07	1.32292e+07	9.03035e+06	7.41906e+06	0.0116283	9.89286e+06	2.99955e+06	1.73179e+06	30.3204	4.26739e+07	1.25298e+07	7.23411e+06	29.3618	4.3136	2.10889	0.0504688	Up
H0Y2Y8	ZYX	Zyxin (Fragment)	7791	3.27804e+07	9.00232e+07	1.02523e+08	1.77577e+07	8.32688e+06	1.10707e+07	0.0442523	1.23851e+07	4.85088e+06	2.80066e+06	39.167	7.51088e+07	3.71864e+07	2.14696e+07	49.5101	6.06444	2.60037	0.111478	Up
A0A0S2Z3L2	ATP2A2	P-type Ca(2+) transporter (Fragment)	488	2.3822e+07	989405	1.00766e+06	1.08472e+06	530522	1.4788e+06	0.376037	1.03135e+06	476387	275042	46.1908	8.60635e+06	1.31771e+07	7.60782e+06	153.109	8.34477	3.06087	0.501383	NoSig
Q53FE8	NSFL1C	NSFL1 cofactor p47 (Fragment)	55968	2.85195e+07	2.5675e+07	2.17429e+07	1.94589e+07	1.77431e+07	2.188e+07	0.071164	1.9694e+07	2.07844e+06	1.19999e+06	10.5537	2.53125e+07	3.40284e+06	1.96463e+06	13.4433	1.28529	0.362094	0.148727	NoSig
A0A0S2Z4C6	PPP3CA	Serine/threonine-protein phosphatase (Fragment)	5530	6.68924e+07	3.51728e+06	7.37953e+06	1.85322e+06	4.33951e+06	5.35102e+06	0.342828	3.84792e+06	1.79997e+06	1.03921e+06	46.7778	2.59297e+07	3.55272e+07	2.05117e+07	137.013	6.73864	2.75246	0.478892	NoSig
Q9UJU6	DBNL	Drebrin-like protein	28988	4.44721e+07	6.14697e+07	5.8228e+07	2.36804e+07	1.02598e+07	9.27652e+06	0.00446324	1.44055e+07	8.04725e+06	4.64608e+06	55.8622	5.47233e+07	9.02454e+06	5.21032e+06	16.4912	3.79876	1.92553	0.0284112	NoSig
Q9Y2B0	CNPY2	Protein canopy homolog 2	10330	1.01408e+07	1.12889e+07	2.20188e+06	2.52664e+07	1.76643e+07	2.80563e+07	0.0201048	2.36623e+07	5.37847e+06	3.10526e+06	22.7301	7.87719e+06	4.94837e+06	2.85694e+06	62.8189	0.3329	-1.58684	0.0702599	NoSig
A0A024R8V0	SEPTIN9	Septin 9, isoform CRA_a	10801	2.39628e+07	3.24866e+07	4.60507e+07	1.55328e+07	1.09676e+07	9.45999e+06	0.0294431	1.19868e+07	3.1621e+06	1.82564e+06	26.3798	3.41667e+07	1.11394e+07	6.43133e+06	32.603	2.85036	1.51114	0.08775	NoSig
H0Y938	COPB2	Coatomer subunit beta'	9276	2.7166e+06	3.63957e+06	9.3996e+06	1.5749e+07	1.28316e+07	1.62822e+07	0.0145073	1.49543e+07	1.85752e+06	1.07244e+06	12.4214	5.25192e+06	3.62152e+06	2.09088e+06	68.956	0.351199	-1.50964	0.0581077	NoSig
P08559	PDHA1	Pyruvate dehydrogenase E1 component subunit alpha, somatic form, mitochondrial	5160	5.38846e+07	1.10016e+07	8.76058e+06	6.82562e+06	1.65337e+06	4.32282e+06	0.241323	4.26727e+06	2.58657e+06	1.49336e+06	60.6142	2.45489e+07	2.54302e+07	1.46821e+07	103.59	5.75284	2.52427	0.374623	NoSig
A0A172Q381	CD248	Endosialin (Fragment)	57124	3.92652e+06	1.1289e+07	2.61747e+06	6.41963e+07	5.16175e+07	5.79436e+07	0.000327781	5.79191e+07	6.28945e+06	3.63121e+06	10.859	5.94433e+06	4.67467e+06	2.69892e+06	78.6408	0.102632	-3.28445	0.00693023	Down
Q86Z22	SH3BGRL3	Epididymis secretory protein Li 297	83442	9.61151e+07	3.04587e+08	5.83411e+07	9.03117e+07	8.64551e+07	8.35914e+07	0.43598	8.6786e+07	3.37236e+06	1.94703e+06	3.88583	1.53014e+08	1.32617e+08	7.65666e+07	86.6699	1.76312	0.818131	0.541772	NoSig
A0A024R8V7	TIMP2	Metalloproteinase inhibitor 2	7077	1.53393e+07	3.97271e+07	1.52638e+07	1.70888e+08	1.63089e+08	1.89706e+08	0.000183614	1.74561e+08	1.36832e+07	7.9e+06	7.83864	2.34434e+07	1.41021e+07	8.14187e+06	60.1541	0.134299	-2.89648	0.00504457	Down
F8WE88	MYO5A	Unconventional myosin-Va	4644	1.45862e+07	945472	514815	2.27058e+06	821758	1.82283e+06	0.468716	1.63839e+06	741813	428286	45.2769	5.34884e+06	8.00271e+06	4.62037e+06	149.616	3.26469	1.70695	0.570308	NoSig
P63313	TMSB10	Thymosin beta-10	9168	1.08493e+09	1.55007e+09	2.34315e+09	4.98493e+08	3.69367e+08	3.50845e+08	0.0276636	4.06235e+08	8.04324e+07	4.64377e+07	19.7995	1.65938e+09	6.36197e+08	3.67309e+08	38.3394	4.08478	2.03026	0.0851472	Up
Q53X12	ATP6V0A1	V-type proton ATPase subunit a	535	3.71302e+07	1.53418e+06	1.97394e+06	1.78681e+06	1.79617e+06	5.50986e+06	0.425297	3.03095e+06	2.14681e+06	1.23946e+06	70.8296	1.35461e+07	2.04256e+07	1.17927e+07	150.786	4.46927	2.16004	0.533197	NoSig
P37802	TAGLN2	Transgelin-2	8407	9.71479e+06	1.0955e+07	7.51991e+06	3.5116e+07	2.56471e+07	3.56139e+07	0.00258774	3.21256e+07	5.61609e+06	3.24245e+06	17.4816	9.39656e+06	1.7395e+06	1.0043e+06	18.5121	0.292494	-1.77352	0.0207462	NoSig
Q9Y240	CLEC11A	C-type lectin domain family 11 member A	6320	2.92404e+06	783233	3244.62	2.858e+07	2.00984e+07	3.02501e+07	0.00154061	2.63095e+07	5.44341e+06	3.14275e+06	20.6899	1.23684e+06	1.51231e+06	873132	122.272	0.0470111	-4.41086	0.0150007	Down
A0A2R8Y422	RPS27AP5	Ubiquitin-40S ribosomal protein S27a	100271374	1.26208e+06	2.2692e+06	1.82966e+06	1.41333e+06	3244.62	1.30897e+06	0.17862	908514	785721	453636	86.4842	1.78698e+06	504916	291514	28.2553	1.96692	0.975941	0.300236	NoSig
O60565	GREM1	Gremlin-1	26585	3.69952e+06	1.69287e+07	1.45218e+07	9.97172e+06	9.7913e+06	8.02335e+06	0.583017	9.26212e+06	1.0766e+06	621574	11.6237	1.17167e+07	7.04657e+06	4.06834e+06	60.1414	1.26501	0.339146	0.666048	NoSig
P28074	PSMB5	Proteasome subunit beta type-5	5693	7.21542e+06	1.31074e+07	9.18135e+06	4.5597e+07	5.53076e+07	4.33535e+07	0.000705311	4.8086e+07	6.35388e+06	3.66842e+06	13.2136	9.83472e+06	2.99983e+06	1.73195e+06	30.5025	0.204523	-2.28966	0.0100371	Down
P05387	RPLP2	60S acidic ribosomal protein P2	6181	1.5723e+07	7.22211e+06	8.78342e+06	2.60599e+07	2.66927e+07	3.19291e+07	0.00531465	2.82272e+07	3.22151e+06	1.85994e+06	11.4128	1.05762e+07	4.52514e+06	2.61259e+06	42.7862	0.37468	-1.41627	0.0319095	NoSig
P04899	GNAI2	Guanine nucleotide-binding protein G(i) subunit alpha-2	2771	1.52485e+07	5.25445e+06	945196	1.12966e+07	1.09632e+07	1.0773e+07	0.413858	1.10109e+07	265060	153032	2.40725	7.14938e+06	7.33752e+06	4.23632e+06	102.632	0.649299	-0.623045	0.525459	NoSig
P12036	NEFH	Neurofilament heavy polypeptide	4744	8.83232e+07	1.27566e+07	1.17326e+07	1.10548e+07	5.96689e+06	7.19444e+06	0.309721	8.07203e+06	2.65504e+06	1.53289e+06	32.8918	3.76042e+07	4.3927e+07	2.53612e+07	116.814	4.65858	2.21989	0.44962	NoSig
P29692	EEF1D	Elongation factor 1-delta	1936	1.10915e+07	1.51067e+07	8.89118e+06	2.65778e+07	2.62131e+07	2.97393e+07	0.00177706	2.75101e+07	1.93918e+06	1.11958e+06	7.04897	1.16964e+07	3.15161e+06	1.81958e+06	26.945	0.42517	-1.23389	0.0165412	NoSig
P07737	PFN1	Profilin-1	5216	1.94196e+07	2.44391e+07	1.01678e+07	1.00369e+08	1.16476e+08	1.23484e+08	0.000285468	1.13443e+08	1.18526e+07	6.84309e+06	10.448	1.80088e+07	7.23945e+06	4.1797e+06	40.1994	0.158748	-2.65519	0.00630587	Down
Q13409	DYNC1I2	Cytoplasmic dynein 1 intermediate chain 2	1781	2.36089e+07	4.93697e+07	4.74053e+07	2.48291e+07	1.93122e+07	1.85599e+07	0.086778	2.09004e+07	3.42307e+06	1.97631e+06	16.378	4.01279e+07	1.43396e+07	8.27897e+06	35.7347	1.91996	0.941077	0.171522	NoSig
P13497	BMP1	Bone morphogenetic protein 1	649	1.4761e+07	4.96345e+07	2.02706e+07	3.85152e+07	2.59623e+07	3.98522e+07	0.605011	3.47766e+07	7.66262e+06	4.42401e+06	22.0339	2.8222e+07	1.87472e+07	1.08237e+07	66.4277	0.811524	-0.301294	0.685211	NoSig
Q6FHW3	CFD	Complement factor D	1675	7.58298e+06	3244.62	3244.62	8.46913e+06	7.85186e+06	9.47177e+06	0.0776013	8.59759e+06	817557	472017	9.50915	2.52982e+06	4.37616e+06	2.52658e+06	172.983	0.294248	-1.76489	0.157573	NoSig
P04732	MT1E	Metallothionein-1E	4493	2.68673e+07	3.71501e+07	6.78078e+07	328092	563847	166760	0.0239143	352900	199702	115298	56.5889	4.39417e+07	2.12985e+07	1.22967e+07	48.4699	124.516	6.96019	0.0777873	Up
A0A291FIZ5		NADH-ubiquinone oxidoreductase 75 kDa subunit, mitochondrial		1.8791e+07	444053	250412	887342	560746	562228	0.397128	670105	188134	108619	28.0753	6.49516e+06	1.0649e+07	6.14818e+06	163.952	9.69275	3.27691	0.513728	NoSig
Q05DH1	PSMA7	Proteasome subunit alpha type (Fragment)	5688	7.46577e+06	2.59041e+07	1.80768e+07	4.25342e+07	3.25357e+07	3.75908e+07	0.0283026	3.75536e+07	4.99936e+06	2.88638e+06	13.3126	1.71489e+07	9.25411e+06	5.34286e+06	53.9634	0.456651	-1.13084	0.0863666	NoSig
B4DYY5	UBAP2L	cDNA FLJ55671, highly similar to Ubiquitin-associated protein 2-like	9898	4.36242e+06	8.67072e+06	6.31812e+06	5.74875e+06	3.57759e+06	5.00591e+06	0.297779	4.77742e+06	1.10347e+06	637090	23.0977	6.45042e+06	2.1572e+06	1.24546e+06	33.4427	1.35019	0.433162	0.437432	NoSig
B2R8Z8		cDNA, FLJ94136, highly similar to Homo sapiens synaptotagmin binding, cytoplasmic RNA interacting protein (SYNCRIP), mRNA		7.15778e+06	4.85093e+06	1.61812e+06	8.40116e+06	1.00617e+07	1.32886e+07	0.0485762	1.05838e+07	2.48521e+06	1.43484e+06	23.4812	4.54228e+06	2.7827e+06	1.60659e+06	61.2623	0.429172	-1.22037	0.11805	NoSig
P09211	GSTP1	Glutathione S-transferase P	2950	2.14239e+06	1.15815e+06	737752	1.41333e+07	2.50338e+07	3.62481e+07	0.0204953	2.51384e+07	1.10578e+07	6.38422e+06	43.9877	1.3461e+06	720936	416233	53.5575	0.0535475	-4.22304	0.0712043	Down
Q9HBR0	SLC38A10	Putative sodium-coupled neutral amino acid transporter 10	124565	4.63089e+06	9.67647e+06	9.60083e+06	7.00281e+06	9.88317e+06	6.25565e+06	0.904622	7.71388e+06	1.91545e+06	1.10588e+06	24.8312	7.96939e+06	2.89148e+06	1.6694e+06	36.2823	1.03312	0.0470141	0.930694	NoSig
F8WCN3	CKMT1A	Creatine kinase	548596	5.83431e+07	2.86023e+06	1.33764e+06	965077	2.1166e+08	2.49659e+06	0.521359	7.17073e+07	1.21205e+08	6.99778e+07	169.028	2.0847e+07	3.24815e+07	1.87532e+07	155.809	0.290724	-1.78228	0.616057	NoSig
Q13263	TRIM28	Transcription intermediary factor 1-beta	10155	5.99753e+06	1.32215e+07	1.47732e+07	8.94774e+06	3.47508e+06	5.38868e+06	0.161359	5.93717e+06	2.77725e+06	1.60345e+06	46.7774	1.13307e+07	4.6834e+06	2.70396e+06	41.3336	1.90844	0.932394	0.276242	NoSig
P04792	HSPB1	Heat shock protein beta-1	3315	1.31172e+07	3.28589e+07	9.75198e+06	1.50848e+07	2.41691e+07	2.08814e+07	0.857635	2.00451e+07	4.59952e+06	2.65553e+06	22.9459	1.8576e+07	1.24832e+07	7.20719e+06	67.2007	0.926712	-0.109807	0.895134	NoSig
B9EGL1	DLG4	DLG4 protein	1742	1.81927e+07	2.81325e+06	3.75456e+06	826372	252414	711159	0.198992	596648	303630	175301	50.8893	8.25352e+06	8.62048e+06	4.97704e+06	104.446	13.8331	3.79006	0.325604	NoSig
V9HWC2	PARK7	Protein deglycase	11315	3.12104e+07	2.61532e+06	1.48578e+06	2.91492e+07	3.741e+07	3.73153e+07	0.0864862	3.46248e+07	4.74225e+06	2.73794e+06	13.6961	1.17705e+07	1.68449e+07	9.72542e+06	143.111	0.339944	-1.55663	0.171269	NoSig
A0A140VJP8	MT1X	Metallothionein	4501	6.77648e+08	1.00175e+09	1.39817e+09	1.93865e+07	3.56806e+07	1.05892e+07	0.00854905	2.18855e+07	1.2731e+07	7.35025e+06	58.1711	1.02586e+09	3.60863e+08	2.08344e+08	35.1768	46.8739	5.55071	0.0418536	Up
A0A024R7V6	RAB2A	RAB2, member RAS oncogene family, isoform CRA_a	5862	1.91009e+07	6.40489e+06	3.84748e+06	4.0192e+06	5.64427e+06	6.95931e+06	0.42593	5.54093e+06	1.47278e+06	850309	26.58	9.78441e+06	8.16899e+06	4.71637e+06	83.4898	1.76584	0.820357	0.533641	NoSig
A8K1H8		Myelin basic protein		1.77625e+09	5.16644e+07	2.75385e+07	1.95894e+06	1.30106e+06	1.45467e+06	0.346645	1.57156e+06	344168	198705	21.8998	6.18485e+08	1.00273e+09	5.78925e+08	162.127	393.549	8.6204	0.481271	NoSig
Q86YZ3	HRNR	Hornerin	388697	5.18277e+06	7.16137e+06	9.60862e+06	3.59321e+06	968012	1.38278e+06	0.0245198	1.98134e+06	1.41125e+06	814784	71.2271	7.31759e+06	2.21706e+06	1.28002e+06	30.2977	3.69326	1.88489	0.0787092	NoSig
O95817	BAG3	BAG family molecular chaperone regulator 3	9531	6.14852e+06	1.32842e+07	1.15358e+07	8.0587e+06	5.75188e+06	3.98135e+06	0.147528	5.93065e+06	2.04454e+06	1.18042e+06	34.4742	1.03229e+07	3.71928e+06	2.14733e+06	36.0295	1.7406	0.799581	0.258239	NoSig
O60641	SNAP91	Clathrin coat assembly protein AP180	9892	3.3713e+07	1.25833e+06	692704	464143	1.21846e+06	1.70678e+06	0.380297	1.12979e+06	626044	361447	55.4123	1.1888e+07	1.89031e+07	1.09137e+07	159.01	10.5223	3.39538	0.503209	NoSig
A8K3H0		cDNA FLJ75548, highly similar to Homo sapiens microfibrillar associated protein 5 (MFAP5), mRNA		4.90012e+07	9.63253e+07	6.47568e+07	7.34487e+07	7.37351e+07	4.03542e+07	0.694359	6.25127e+07	1.91903e+07	1.10795e+07	30.6983	7.00278e+07	2.40983e+07	1.39132e+07	34.4125	1.12022	0.163778	0.760378	NoSig
P61247	RPS3A	40S ribosomal protein S3a	6189	1.51991e+07	1.51436e+07	1.92707e+07	8.0682e+06	6.14377e+06	3.46507e+06	0.00508065	5.89235e+06	2.31184e+06	1.33474e+06	39.2346	1.65378e+07	2.36691e+06	1.36653e+06	14.3121	2.80665	1.48885	0.0308171	NoSig
Q86VP6	CAND1	Cullin-associated NEDD8-dissociated protein 1	55832	1.55636e+07	4.33791e+06	3.56955e+06	3.21897e+06	3.51997e+06	4.75268e+06	0.364275	3.83054e+06	812657	469188	21.2152	7.82369e+06	6.71397e+06	3.87632e+06	85.8159	2.04245	1.0303	0.492471	NoSig
A0A0S2Z4K2	CNBP	CCHC-type zinc finger nucleic acid binding protein isoform 3 (Fragment)	7555	2.13398e+07	3.80241e+07	2.73027e+07	1.42836e+07	1.65258e+07	2.10395e+07	0.0924192	1.7283e+07	3.44102e+06	1.98668e+06	19.9099	2.88889e+07	8.45448e+06	4.88119e+06	29.2655	1.67152	0.741165	0.179149	NoSig
B4DJ30		cDNA FLJ61290, highly similar to Neutral alpha-glucosidase AB		3.8983e+06	478867	1.18647e+06	8.93704e+06	9.38455e+06	1.1367e+07	0.00329672	9.89621e+06	1.29329e+06	746679	13.0685	1.85455e+06	1.80496e+06	1.04209e+06	97.3262	0.1874	-2.41581	0.0239174	Down
Q16352	INA	Alpha-internexin	9118	1.69056e+08	4.49237e+06	2.16833e+06	4.76809e+06	4.90379e+06	3.27873e+06	0.381687	4.31687e+06	901611	520545	20.8857	5.85722e+07	9.56887e+07	5.52459e+07	163.369	13.5682	3.76216	0.503937	NoSig
B2R4R0	H4C9	Histone H4	8294	9.89288e+07	3.23435e+06	3.06881e+06	2.14116e+08	2.21064e+08	2.11597e+08	0.00488979	2.15592e+08	4.90282e+06	2.83065e+06	2.27412	3.50773e+07	5.52971e+07	3.19258e+07	157.643	0.162702	-2.61969	0.0301258	Down
A0A218KGR2	APP	Amyloid-beta A4 protein	351	1.21718e+07	1.05953e+07	6.24716e+06	2.08229e+07	2.15229e+07	2.59137e+07	0.00536095	2.27532e+07	2.75938e+06	1.59313e+06	12.1274	9.67142e+06	3.06847e+06	1.77158e+06	31.7272	0.425058	-1.23427	0.0319928	NoSig
O75944	ACON	Aconitate hydratase, mitochondrial (Fragment)		3.10975e+07	635482	1.00455e+06	1.24402e+06	3244.62	3244.62	0.357475	416838	716364	413593	171.857	1.09125e+07	1.74817e+07	1.00931e+07	160.199	26.1793	4.71035	0.488515	NoSig
A0A140VJE3	METAP2	Methionine aminopeptidase 2	10988	5.784e+06	8.83186e+06	1.19136e+07	2.08364e+06	1.74699e+06	2.29213e+06	0.0186371	2.04092e+06	275071	158813	13.4778	8.84316e+06	3.06483e+06	1.76948e+06	34.6576	4.33292	2.11534	0.0674737	Up
H0Y8X0	DEK	Protein DEK	7913	1.18625e+07	1.2598e+07	2.88603e+07	2.75128e+06	3.25584e+06	2.19099e+06	0.0536937	2.7327e+06	532669	307537	19.4924	1.77736e+07	9.60841e+06	5.54742e+06	54.0599	6.50405	2.70134	0.125524	NoSig
Q96GD7		CSDA protein		1.22104e+06	2.01031e+06	2.6014e+06	662635	495672	224258	0.0241438	460855	221253	127740	48.0092	1.94425e+06	692547	399842	35.6203	4.21879	2.07683	0.0783303	Up
A0A2R8YDT1	GLUL	Glutamine synthetase	2752	4.89817e+07	4.6769e+06	3244.62	3.11678e+06	3.42367e+06	2.97599e+06	0.399119	3.17215e+06	228918	132166	7.2165	1.78873e+07	2.70297e+07	1.56056e+07	151.112	5.63885	2.4954	0.515142	NoSig
A0AV88	ADAM10	Disintegrin and metalloproteinase domain-containing protein 10	102	1.55573e+07	2.35585e+07	1.16153e+07	1.48991e+07	8.18195e+06	1.62186e+07	0.42612	1.30999e+07	4.30984e+06	2.48828e+06	32.8998	1.69104e+07	6.0855e+06	3.51346e+06	35.9868	1.29088	0.368356	0.533641	NoSig
B2RMS9	ITIH4	Inter-alpha (Globulin) inhibitor H4 (Plasma Kallikrein-sensitive glycoprotein)	3700	4.03842e+06	3.78862e+06	3.00982e+06	8.27961e+06	9.89378e+06	1.20665e+07	0.00476224	1.008e+07	1.90029e+06	1.09713e+06	18.8522	3.61229e+06	536493	309744	14.8519	0.358363	-1.4805	0.0296262	NoSig
Q6EMK4	VASN	Vasorin	114990	4.81858e+06	5.66508e+06	4.09263e+06	6.27049e+07	6.93943e+07	5.17901e+07	0.000394045	6.12964e+07	8.8862e+06	5.13045e+06	14.4971	4.85876e+06	786994	454371	16.1974	0.0792667	-3.65714	0.00772433	Down
A0A0S2Z4Z6	SRRM1	Serine/arginine repetitive matrix 1 isoform 2 (Fragment)	10250	7.7315e+06	1.02257e+07	1.6424e+07	3.04455e+06	1.69769e+06	2.82617e+06	0.0269179	2.52281e+06	722861	417344	28.6531	1.14604e+07	4.47583e+06	2.58412e+06	39.0547	4.54272	2.18356	0.0837823	Up
A0A2R8Y6T2	SYNGAP1	Ras/Rap GTPase-activating protein SynGAP	8831	1.06771e+07	3244.62	3244.62	2.03964e+06	531909	1.56184e+06	0.575461	1.3778e+06	770529	444865	55.9248	3.56118e+06	6.16253e+06	3.55794e+06	173.047	2.5847	1.36999	0.660988	NoSig
A1L3B5	ATP2B3	Calcium-transporting ATPase	492	2.45619e+06	3244.62	3244.62	626904	535586	1.10512e+06	0.941772	755869	305885	176603	40.468	820895	1.41621e+06	817650	172.52	1.08603	0.119061	0.956967	NoSig
Q14151	SAFB2	Scaffold attachment factor B2	9667	1.88097e+06	6.75809e+06	8.31969e+06	1.9784e+06	224536	326439	0.075967	843125	984497	568399	116.768	5.65291e+06	3.35862e+06	1.9391e+06	59.414	6.70471	2.74518	0.155292	NoSig
Q86YB0	GPM6A	Glycoprotein M6A	2823	6.15773e+07	954140	1.20211e+06	435990	296659	522342	0.360088	418330	113873	65744.6	27.2208	2.12445e+07	3.49294e+07	2.01665e+07	164.416	50.784	5.6663	0.490502	NoSig
A0A7I2V535	NONO	Non-POU domain-containing octamer-binding protein	4841	3.2012e+07	4.82362e+07	5.33762e+07	1.30411e+07	1.14013e+07	9.0121e+06	0.00696903	1.11515e+07	2.0261e+06	1.16977e+06	18.1689	4.45415e+07	1.1151e+07	6.43806e+06	25.0352	3.99421	1.99791	0.0369683	NoSig
B4DJQ5	PRKCSH	Glucosidase 2 subunit beta	5589	1.33813e+07	2.17672e+07	1.14799e+07	2.8513e+07	3.40993e+07	2.98671e+07	0.012961	3.08265e+07	2.91414e+06	1.68248e+06	9.45336	1.55428e+07	5.47369e+06	3.16024e+06	35.2169	0.504203	-0.987923	0.054264	NoSig
P17677	GAP43	Neuromodulin	2596	5.79358e+06	5.63823e+06	1.22368e+07	2.62466e+06	1.02713e+06	1.36743e+06	0.0492863	1.67307e+06	841480	485829	50.2956	7.88954e+06	3.76565e+06	2.1741e+06	47.7296	4.71561	2.23744	0.119287	Up
P05156	CFI	Complement factor I	3426	1.36034e+07	2.19274e+07	5.165e+06	8.20765e+06	7.95494e+06	1.00437e+07	0.378641	8.73542e+06	1.14e+06	658178	13.0503	1.35653e+07	8.38125e+06	4.83891e+06	61.7846	1.5529	0.634969	0.501938	NoSig
P25398	RPS12	40S ribosomal protein S12	6206	8.58786e+06	1.75761e+06	1.25243e+06	2.38074e+07	2.2728e+07	2.64978e+07	0.00144105	2.43444e+07	1.94141e+06	1.12087e+06	7.97478	3.86597e+06	4.09708e+06	2.36545e+06	105.978	0.158803	-2.65469	0.0143197	Down
P42166	TMPO	Lamina-associated polypeptide 2, isoform alpha	7112	2.05718e+07	6.70198e+07	4.84493e+07	3.31042e+07	1.75651e+07	2.7788e+07	0.249159	2.61524e+07	7.89761e+06	4.55969e+06	30.1984	4.5347e+07	2.33789e+07	1.34978e+07	51.5556	1.73395	0.79406	0.382328	NoSig
A0A024R1K7	YWHAH	Tyrosine 3-monooxygenase/tryptophan 5-monooxygenase activation protein, eta polypeptide, isoform CRA_b	7533	6.15096e+07	1.00164e+07	9.7779e+06	8.74219e+06	5.13408e+06	8.26044e+06	0.316471	7.3789e+06	1.95894e+06	1.13099e+06	26.5479	2.71013e+07	2.97987e+07	1.72043e+07	109.953	3.67281	1.87688	0.454955	NoSig
Q04695	KRT17	Keratin, type I cytoskeletal 17	3872	2.5018e+06	155611	3244.62	3.56891e+06	4.82344e+06	3.47932e+06	0.0286834	3.95722e+06	751499	433878	18.9905	886884	1.40063e+06	808653	157.927	0.224118	-2.15767	0.0866712	Down
P42167	TMPO	Lamina-associated polypeptide 2, isoforms beta/gamma	7112	496871	1.19001e+06	1.70149e+06	1.1677e+06	3244.62	368147	0.276803	513029	595592	343865	116.093	1.12946e+06	604588	349059	53.529	2.20154	1.13852	0.414434	NoSig
P12270	TPR	Nucleoprotein TPR	7175	1.71949e+07	2.23675e+07	2.59418e+07	2.17566e+07	4.04188e+06	3.52073e+07	0.880678	2.03353e+07	1.56313e+07	9.02471e+06	76.8677	2.18347e+07	4.39771e+06	2.53902e+06	20.1409	1.07374	0.102642	0.912428	NoSig
Q9NR30	DDX21	Nucleolar RNA helicase 2	9188	2.13971e+07	3.21945e+07	4.11774e+07	5.16802e+06	2.51194e+06	3.04267e+06	0.00833424	3.57421e+06	1.40556e+06	811498	39.3249	3.15897e+07	9.90397e+06	5.71806e+06	31.352	8.83822	3.14376	0.0412531	Up
P22061	PCMT1	Protein-L-isoaspartate(D-aspartate) O-methyltransferase	5110	9.96984e+06	3244.62	3244.62	9.45203e+06	1.00663e+07	9.53088e+06	0.128678	9.68306e+06	334198	192949	3.45137	3.32544e+06	5.75422e+06	3.3222e+06	173.036	0.343429	-1.54192	0.232107	NoSig
I3L397	EIF5A	Eukaryotic translation initiation factor 5A (Fragment)	1984	2.96392e+07	1.35213e+07	7.80417e+06	2.69059e+07	2.61077e+07	3.78048e+07	0.153213	3.02728e+07	6.53511e+06	3.77305e+06	21.5874	1.69882e+07	1.13228e+07	6.53725e+06	66.6511	0.561172	-0.833486	0.26564	NoSig
B3KN06		Coronin		1.81491e+07	4.136e+07	3.41366e+07	1.54504e+07	1.1502e+07	1.45698e+07	0.0670643	1.38407e+07	2.07269e+06	1.19667e+06	14.9754	3.12152e+07	1.1878e+07	6.85777e+06	38.052	2.25532	1.17333	0.144266	NoSig
O94925	GLS	Glutaminase kidney isoform, mitochondrial	2744	1.03125e+07	396377	3244.62	2.22246e+06	1.15958e+06	1.17256e+06	0.57767	1.5182e+06	609945	352152	40.1756	3.57069e+06	5.84184e+06	3.37279e+06	163.605	2.35192	1.23384	0.66224	NoSig
B2RBH2		5'-nucleotidase		5.34304e+06	2.50279e+06	2.52185e+06	1.23785e+07	1.35031e+07	1.22363e+07	0.000835501	1.2706e+07	693996	400679	5.46197	3.45589e+06	1.63434e+06	943588	47.2915	0.27199	-1.87838	0.0109428	NoSig
B2R8I2		cDNA, FLJ93914, highly similar to Homo sapiens histidine-rich glycoprotein (HRG), mRNA		8.64656e+06	1.91252e+07	4.1621e+06	2.78025e+07	1.85228e+07	2.49406e+07	0.0657308	2.37553e+07	4.75201e+06	2.74357e+06	20.004	1.06446e+07	7.67903e+06	4.43349e+06	72.1401	0.448094	-1.15813	0.142537	NoSig
P60201	PLP1	Myelin proteolipid protein	5354	1.02035e+09	3.44409e+07	3.41753e+07	3.39795e+06	8.68023e+06	4.36203e+06	0.337881	5.48007e+06	2.81302e+06	1.6241e+06	51.3319	3.62987e+08	5.69289e+08	3.28679e+08	156.834	66.2377	6.04958	0.474441	NoSig
C9JF17	APOD	Apolipoprotein D (Fragment)	347	2.42171e+07	2.5534e+07	5.15543e+06	7.75931e+07	9.23517e+07	8.24407e+07	0.00112694	8.41285e+07	7.52265e+06	4.3432e+06	8.94186	1.83022e+07	1.14044e+07	6.58435e+06	62.3119	0.21755	-2.20058	0.0126835	Down
A0A024RDW8	COL4A2	Collagen, type IV, alpha 2, isoform CRA_a	1284	9.09547e+06	3.73676e+07	2.28635e+07	4.12573e+07	6.75534e+07	6.03328e+07	0.0424256	5.63811e+07	1.35861e+07	7.84395e+06	24.0969	2.31088e+07	1.41377e+07	8.16239e+06	61.1786	0.409868	-1.28677	0.10901	NoSig
P08237	PFKM	ATP-dependent 6-phosphofructokinase, muscle type	5213	2.1345e+07	1.62021e+06	586964	1.25454e+06	670292	281292	0.351899	735376	489879	282832	66.6161	7.85074e+06	1.16978e+07	6.75374e+06	149.003	10.6758	3.41628	0.484701	NoSig
A0A0A0MR02	VDAC2	Voltage-dependent anion-selective channel protein 2 (Fragment)	7417	3.35256e+07	2.1031e+06	1.0542e+06	3.43241e+06	130894	183128	0.363224	1.24881e+06	1.89123e+06	1.0919e+06	151.443	1.22276e+07	1.8452e+07	1.06533e+07	150.904	9.79143	3.29152	0.492471	NoSig
Q5U0A0		Proteasome subunit alpha type		4.07479e+06	1.00205e+06	473744	1.1386e+07	1.74673e+07	1.42245e+07	0.00388293	1.43593e+07	3.04287e+06	1.7568e+06	21.191	1.85019e+06	1.94458e+06	1.1227e+06	105.101	0.12885	-2.95623	0.0258862	Down
P00747	PLG	Plasminogen	5340	2.15405e+06	4.76773e+06	5.83786e+06	1.44573e+07	1.29021e+07	2.10042e+07	0.0119235	1.61212e+07	4.29967e+06	2.48242e+06	26.6709	4.25321e+06	1.89503e+06	1.0941e+06	44.5553	0.263827	-1.92234	0.0513735	NoSig
X5D8S1	ABAT	4-aminobutyrate aminotransferase, mitochondrial (Fragment)	18	1.53177e+07	336680	3244.62	143322	1.01035e+06	3244.62	0.393543	385638	545528	314961	141.461	5.21921e+06	8.74714e+06	5.05017e+06	167.595	13.534	3.75851	0.51114	NoSig
Q96AE4	FUBP1	Far upstream element-binding protein 1	8880	5.47304e+06	8.14952e+06	5.50467e+06	7.56573e+06	9.85821e+06	8.70198e+06	0.102708	8.70864e+06	1.14625e+06	661789	13.1622	6.37574e+06	1.53622e+06	886935	24.0947	0.732117	-0.449854	0.192781	NoSig
Q14222	EEF1A1	EEF1A protein (Fragment)	1915	89728.8	3244.62	401614	273726	142645	427845	0.470534	281405	142755	82419.7	50.7294	164863	209543	120980	127.102	0.585854	-0.771386	0.571825	NoSig
Q5T6U8	HMGA1	High mobility group AT-hook 1	3159	2.66859e+07	1.81905e+07	3.182e+07	1.08434e+07	6.16049e+06	3.14377e+06	0.0144715	6.71588e+06	3.87974e+06	2.23997e+06	57.7696	2.55655e+07	6.88349e+06	3.97418e+06	26.9249	3.80672	1.92855	0.0580461	NoSig
D6RER5	SEPTIN11	Septin	55752	2.90935e+07	8.27788e+06	9.45256e+06	1.28115e+07	3.3525e+06	7.08337e+06	0.341702	7.74912e+06	4.76451e+06	2.75079e+06	61.4845	1.5608e+07	1.16935e+07	6.75127e+06	74.9203	2.01416	1.01018	0.478221	NoSig
A0A0A0MRM9	NOLC1	Nucleolar and coiled-body phosphoprotein 1 (Fragment)	9221	1.58041e+07	2.30156e+07	3.56405e+07	6.54061e+06	6.32755e+06	3.51813e+06	0.0301247	5.4621e+06	1.68689e+06	973928	30.8836	2.48201e+07	1.00406e+07	5.79692e+06	40.4533	4.54406	2.18398	0.0889911	Up
Q92743	HTRA1	Serine protease HTRA1	5654	1.2584e+07	1.58689e+07	1.74068e+07	2.19304e+07	3.00817e+07	3.87075e+07	0.0414695	3.02399e+07	8.38967e+06	4.84378e+06	27.7437	1.52865e+07	2.46357e+06	1.42234e+06	16.1159	0.505509	-0.984191	0.107581	NoSig
Q8WW12	PCNP	PEST proteolytic signal-containing nuclear protein	57092	2.66462e+07	4.38415e+07	6.56118e+07	1.14692e+07	1.08854e+07	6.9594e+06	0.0350966	9.77131e+06	2.45263e+06	1.41603e+06	25.1003	4.53665e+07	1.95275e+07	1.12742e+07	43.0438	4.64282	2.215	0.0971806	Up
A0A140VK00	AZGP1	Testicular tissue protein Li 227	563	7.51781e+06	2.68673e+07	1.06723e+06	2.76398e+07	1.95333e+07	2.4724e+07	0.20834	2.39657e+07	4.10608e+06	2.37065e+06	17.1332	1.18174e+07	1.34267e+07	7.75191e+06	113.618	0.493098	-1.02005	0.337298	NoSig
Q86UY0	TXNDC5	Protein disulfide-isomerase	81567	6.50296e+06	2.23222e+07	3.3649e+06	1.91351e+07	2.35243e+07	1.88086e+07	0.182606	2.04893e+07	2.63344e+06	1.52042e+06	12.8528	1.073e+07	1.0161e+07	5.86647e+06	94.697	0.523689	-0.933218	0.305202	NoSig
Q4W5L2	SNCA	Alpha-synuclein (Fragment)	6622	1.64112e+07	2.42077e+06	364982	3244.62	3244.62	3244.62	0.273353	3244.62	0	0	0	6.39897e+06	8.73153e+06	5.04115e+06	136.452	1972.18	10.9456	0.410805	NoSig
V9HW74	UCHL1	Ubiquitin carboxyl-terminal hydrolase	7345	9.15952e+07	6.75891e+06	3.83134e+06	1.02004e+07	1.21711e+07	1.27005e+07	0.480512	1.16907e+07	1.31747e+06	760645	11.2695	3.40618e+07	4.98469e+07	2.87791e+07	146.342	2.91359	1.5428	0.578882	NoSig
Q59F71		Metalloendopeptidase (Fragment)		243336	1.16031e+06	809433	383940	383597	425692	0.272653	397743	24205.2	13974.9	6.08564	737693	462678	267127	62.7195	1.8547	0.891185	0.410088	NoSig
P58546	MTPN	Myotrophin	136319	1.24048e+07	2.11325e+06	1.96653e+06	5.74113e+06	4.83392e+06	4.49147e+06	0.898382	5.02217e+06	645752	372825	12.858	5.49486e+06	5.98463e+06	3.45523e+06	108.913	1.09412	0.12977	0.925264	NoSig
Q96RW7	HMCN1	Hemicentin-1	83872	1.32731e+06	3.68933e+06	1.38561e+06	4.88037e+06	9.54517e+06	1.53609e+07	0.0674455	9.92882e+06	5.2508e+06	3.03155e+06	52.8844	2.13408e+06	1.3472e+06	777807	63.1279	0.214938	-2.21801	0.144596	NoSig
H0YGS3	MFAP5	Microfibrillar-associated protein 5 (Fragment)	8076	1.5762e+06	3.58902e+06	1.41389e+06	2.58253e+06	3.0007e+06	3244.62	0.791284	1.86216e+06	1.62339e+06	937264	87.1777	2.19304e+06	1.21168e+06	699561	55.2511	1.17768	0.235952	0.843812	NoSig
H0YLF3	B2M	Beta-2-microglobulin (Fragment)	567	714168	2.92416e+06	3244.62	2.59906e+06	4.05532e+06	3.23181e+06	0.0997202	3.2954e+06	730209	421586	22.1584	1.21386e+06	1.52322e+06	879432	125.486	0.368349	-1.44085	0.188729	NoSig
Q9NWH9	SLTM	SAFB-like transcription modulator	79811	8.80326e+06	1.26384e+07	1.51993e+07	7.40231e+06	4.89289e+06	5.38297e+06	0.034739	5.89272e+06	1.33011e+06	767940	22.5721	1.22137e+07	3.21912e+06	1.85856e+06	26.3567	2.07267	1.05149	0.0964799	NoSig
V9HW96	CCT2	T-complex protein 1 subunit beta	10576	1.33867e+07	1.63008e+07	1.32887e+07	1.67948e+07	1.4324e+07	2.02459e+07	0.230987	1.71216e+07	2.97441e+06	1.71727e+06	17.3723	1.43254e+07	1.71142e+06	988089	11.9468	0.836686	-0.257241	0.362909	NoSig
B4DZ08		Aconitate hydratase, mitochondrial		8.67213e+07	1.59367e+06	704151	1.89629e+06	216165	1.19799e+06	0.373298	1.10348e+06	844038	487306	76.4888	2.9673e+07	4.94072e+07	2.85253e+07	166.506	26.8904	4.74902	0.498896	NoSig
A0A384P5K2		Epididymis secretory sperm binding protein		1.40463e+07	2.6413e+07	8.50406e+06	4.27684e+06	5.15945e+06	6.44191e+06	0.10737	5.29273e+06	1.08867e+06	628545	20.5692	1.63211e+07	9.16861e+06	5.2935e+06	56.1764	3.08368	1.62465	0.199958	NoSig
P19022	CDH2	Cadherin-2	1000	1.60934e+06	5.05448e+06	852662	1.43754e+07	1.53208e+07	1.63494e+07	0.000812747	1.53485e+07	987297	570016	6.43251	2.50549e+06	2.23967e+06	1.29308e+06	89.3905	0.16324	-2.61493	0.0108113	Down
P43652	AFM	Afamin	173	2.99427e+06	2.19456e+06	295209	2.0138e+07	2.25116e+07	2.10171e+07	5.22244e-05	2.12222e+07	1.20006e+06	692853	5.65471	1.82802e+06	1.38636e+06	800418	75.8399	0.0861368	-3.53723	0.00262007	Down
Q14974	KPNB1	Importin subunit beta-1	3837	5.35118e+06	633391	1.04684e+06	7.02995e+06	5.41261e+06	1.13471e+07	0.0742709	7.92988e+06	3.06789e+06	1.77124e+06	38.6876	2.3438e+06	2.61266e+06	1.50842e+06	111.471	0.295566	-1.75845	0.152987	NoSig
S6BAQ4		IgG H chain		3244.62	3244.62	3244.62	4.18579e+06	3.67703e+06	3.77778e+06	1.53776e-05	3.8802e+06	269400	155538	6.94293	3244.62	0	0	0	0.000836198	-10.2239	0.00151725	Down
E7ENY0	ADD1	Alpha-adducin	118	3.78736e+06	1.07724e+06	615428	378530	212587	3244.62	0.177131	198121	188061	108577	94.9223	1.82668e+06	1.71363e+06	989366	93.8114	9.22003	3.20477	0.29858	NoSig
A0A140VJL3	HPRT1	Hypoxanthine phosphoribosyltransferase	3251	8.74579e+06	4.23341e+06	2.33727e+06	1.61778e+07	1.81354e+07	1.91877e+07	0.00371038	1.78336e+07	1.52746e+06	881882	8.56507	5.10549e+06	3.29206e+06	1.90067e+06	64.4808	0.286284	-1.80448	0.025573	NoSig
Q6UWP8	SBSN	Suprabasin	374897	5.26463e+06	9.07721e+06	1.29782e+07	2.48035e+06	1.41179e+06	649912	0.0294674	1.51402e+06	919489	530867	60.7318	9.10669e+06	3.85689e+06	2.22677e+06	42.3522	6.01493	2.58855	0.08775	Up
Q53FB0	CLIC1	Chloride intracellular channel protein (Fragment)	1192	3.53166e+06	6.09573e+06	6.24037e+06	1.3924e+07	2.8919e+07	4.48973e+07	0.0560318	2.92468e+07	1.54893e+07	8.94273e+06	52.9606	5.28925e+06	1.52384e+06	879790	28.8101	0.180849	-2.46714	0.129069	NoSig
A0A024QZL1	PRG1	Proteoglycan 1, secretory granule, isoform CRA_a	23574	8.49777e+07	1.31267e+08	1.82966e+08	1.03581e+07	6.07806e+07	3.90284e+07	0.038954	3.67224e+07	2.52902e+07	1.46013e+07	68.8687	1.3307e+08	4.9019e+07	2.83011e+07	36.8369	3.62368	1.85746	0.103576	NoSig
A0A146E5L3	ISLR	Mesenchymal stromal cell-and fibroblast-expressing Linx paralogue	3671	1.21577e+06	1.85051e+06	933307	8.62342e+07	8.95208e+07	8.4708e+07	4.89712e-07	8.6821e+07	2.45945e+06	1.41997e+06	2.83279	1.33319e+06	469743	271206	35.2344	0.0153557	-6.02508	0.000360925	Down
Q9BRF8	CPPED1	Serine/threonine-protein phosphatase CPPED1	55313	1.05993e+06	1.14343e+06	928755	3.21148e+07	2.87246e+07	3.75758e+07	0.000249787	3.28051e+07	4.46576e+06	2.57831e+06	13.613	1.04404e+06	108216	62478.6	10.3651	0.0318256	-4.97367	0.00577633	Down
P25788	PSMA3	Proteasome subunit alpha type-3	5684	3.81678e+06	364177	1.21266e+06	2.24936e+07	3.06692e+07	2.41933e+07	0.000885143	2.57854e+07	4.31407e+06	2.49073e+06	16.7307	1.79787e+06	1.79916e+06	1.03875e+06	100.072	0.0697245	-3.84219	0.011346	Down
P62760	VSNL1	Visinin-like protein 1	7447	6.71034e+07	4.92621e+06	4.7149e+06	6.2956e+06	8.70612e+06	3.9787e+06	0.407113	6.32681e+06	2.36386e+06	1.36478e+06	37.3627	2.55815e+07	3.59592e+07	2.0761e+07	140.567	4.04335	2.01555	0.521133	NoSig
A0A804HL01	ADD1	Alpha-adducin	118	2.1323e+07	1.80246e+07	2.30129e+07	8.61728e+06	1.59629e+07	4.82121e+06	0.0374399	9.80047e+06	5.66431e+06	3.27029e+06	57.7963	2.07868e+07	2.53697e+06	1.46472e+06	12.2047	2.121	1.08475	0.100948	NoSig
Q5SWX3	CAMK2G	Calcium/calmodulin-dependent protein kinase	818	1.00327e+07	3244.62	1.80694e+06	511943	3244.62	608219	0.31223	374469	325074	187681	86.8092	3.94763e+06	5.34645e+06	3.08677e+06	135.434	10.542	3.39807	0.452375	NoSig
A0A384P5U2		Epididymis secretory sperm binding protein		2.25464e+06	1.69772e+06	1.87651e+06	1.47306e+07	1.99266e+07	2.14063e+07	0.00118003	1.86879e+07	3.50601e+06	2.02419e+06	18.7609	1.94296e+06	284346	164167	14.6347	0.103969	-3.26578	0.0128757	Down
Q5QNW6	H2BC18	Histone H2B type 2-F	440689	1.58799e+08	4.73258e+06	4.23894e+07	1.51299e+08	2.56694e+08	2.08394e+08	0.0692358	2.05462e+08	5.27584e+07	3.04601e+07	25.6779	6.86404e+07	8.03179e+07	4.63716e+07	117.013	0.334078	-1.58174	0.146687	NoSig
Q6LAM1		Heavy chain of factor I (Fragment)		1.38993e+06	1.92691e+07	213479	801931	962917	287827	0.366672	684225	352601	203574	51.5329	6.95751e+06	1.06784e+07	6.16517e+06	153.48	10.1685	3.34603	0.494689	NoSig
Q6PKG0	LARP1	La-related protein 1	23367	2.57688e+07	4.07768e+07	6.70585e+07	1.40614e+07	8.60919e+06	1.09816e+07	0.0520218	1.12174e+07	2.73372e+06	1.57831e+06	24.3704	4.45347e+07	2.08998e+07	1.20665e+07	46.9291	3.97016	1.9892	0.122893	NoSig
M1VE83	SDC4-ROS1_S4	Tyrosine-protein kinase receptor		1.23078e+08	2.48729e+08	3.26545e+08	3.61147e+07	1.18006e+08	9.11428e+07	0.0776368	8.17544e+07	4.1745e+07	2.41015e+07	51.0615	2.32784e+08	1.02666e+08	5.92745e+07	44.1038	2.84735	1.50962	0.157573	NoSig
D6RBR1	CAST	Calpastatin (Fragment)	831	1.39066e+06	4.09739e+06	520456	399450	402109	391364	0.210361	397641	5596.12	3230.92	1.40733	2.00284e+06	1.86539e+06	1.07698e+06	93.1374	5.03679	2.33251	0.339352	NoSig
A8MXP9	MATR3	Matrin-3	9782	1.10315e+07	6.95798e+06	4.6816e+06	3.99188e+06	3.08024e+06	4.87724e+06	0.137472	3.98312e+06	898531	518767	22.5585	7.55704e+06	3.21707e+06	1.85738e+06	42.5706	1.89727	0.923921	0.245278	NoSig
Q6PK82	AP3D1	AP3D1 protein (Fragment)	8943	9.45575e+06	1.33946e+07	1.55431e+07	2.36827e+06	5.23994e+07	2.02251e+06	0.734025	1.893e+07	2.89858e+07	1.6735e+07	153.121	1.27978e+07	3.08724e+06	1.78242e+06	24.1232	0.676058	-0.564781	0.793251	NoSig
H3BQZ7	HNRNPUL2-BSCL2	HCG2044799	100534595	2.96012e+07	4.83328e+07	6.33768e+07	7.9465e+06	9.6946e+06	6.42863e+06	0.0163779	8.02325e+06	1.63434e+06	943584	20.37	4.71036e+07	1.69213e+07	9.76954e+06	35.9237	5.87089	2.55358	0.0625531	Up
A0A140VKA9	QDPR	Testis secretory sperm-binding protein Li 236P	5860	2.11504e+07	245215	424915	2.04167e+06	2.28251e+06	747446	0.467117	1.69054e+06	825574	476646	48.8349	7.2735e+06	1.20181e+07	6.93863e+06	165.231	4.30247	2.10517	0.568764	NoSig
P63096	GNAI1	Guanine nucleotide-binding protein G(i) subunit alpha-1	2770	6.10105e+06	3244.62	3244.62	1.19805e+06	614511	1.16631e+06	0.636348	992954	328126	189443	33.0454	2.03584e+06	3.52057e+06	2.0326e+06	172.929	2.05029	1.03583	0.709985	NoSig
A0A024RAI1	ACTR3	Actin-related protein 3	10096	1.3568e+07	2.02712e+06	2.4854e+06	1.38499e+07	1.75666e+07	1.98796e+07	0.0563633	1.70987e+07	3.04194e+06	1.75626e+06	17.7905	6.02684e+06	6.53484e+06	3.77289e+06	108.429	0.352473	-1.50441	0.12953	NoSig
Q96F07	CYFIP2	Cytoplasmic FMR1-interacting protein 2	26999	8.41254e+06	515555	229176	517912	1.29989e+06	1.38489e+06	0.502362	1.06756e+06	477906	275919	44.766	3.05242e+06	4.6442e+06	2.68133e+06	152.148	2.85924	1.51563	0.598538	NoSig
F5GYJ8	OTUB1	Ubiquitinyl hydrolase 1	55611	2.13762e+07	2.93889e+06	5.01176e+06	4.45682e+06	3.54448e+06	4.16954e+06	0.382715	4.05695e+06	466479	269322	11.4983	9.77561e+06	1.00997e+07	5.83107e+06	103.315	2.4096	1.26879	0.504138	NoSig
Q15075	EEA1	Early endosome antigen 1	8411	2.03608e+08	1.27977e+09	1.06297e+09	1.10337e+09	7.06422e+08	5.94248e+08	0.902367	8.01348e+08	2.67508e+08	1.54446e+08	33.3822	8.48781e+08	5.69155e+08	3.28602e+08	67.0555	1.05919	0.0829643	0.928723	NoSig
B4DS66		MICOS complex subunit MIC60		1.46484e+07	619686	884777	1.25821e+06	1.61211e+06	701655	0.417235	1.19066e+06	458969	264986	38.5476	5.38429e+06	8.02405e+06	4.63269e+06	149.027	4.52211	2.177	0.527812	NoSig
P50990	CCT8	T-complex protein 1 subunit theta	10694	1.0777e+07	1.2083e+06	125331	8.35736e+06	1.23354e+07	1.02505e+07	0.153871	1.03144e+07	1.9898e+06	1.14881e+06	19.2914	4.03688e+06	5.86219e+06	3.38454e+06	145.216	0.391383	-1.35335	0.266039	NoSig
Q6I9U9	LGMN	Legumain	5641	338949	1.20287e+06	3244.62	9.46397e+06	8.43695e+06	1.16701e+07	0.000784556	9.857e+06	1.65201e+06	953788	16.7598	515023	618894	357318	120.168	0.0522494	-4.25844	0.010604	Down
B4DJB4		Isocitrate dehydrogenase [NAD] subunit, mitochondrial		4.35287e+07	3244.62	3244.62	849539	3244.62	255441	0.384938	369408	434505	250862	117.622	1.45117e+07	2.51294e+07	1.45085e+07	173.166	39.2838	5.29586	0.505284	NoSig
D0PNI2	LOX	Lysyl oxidase homolog	4015	5.79691e+07	1.62518e+08	5.63656e+07	2.57987e+08	3.54504e+08	3.00043e+08	0.00916074	3.04178e+08	4.83912e+07	2.79387e+07	15.9089	9.22844e+07	6.08297e+07	3.51201e+07	65.9155	0.303389	-1.72076	0.0437127	NoSig
P23526	AHCY	Adenosylhomocysteinase	191	9.4881e+06	7.55672e+06	4.92535e+06	2.03244e+07	2.36971e+07	2.0401e+07	0.00120993	2.14742e+07	1.92549e+06	1.11168e+06	8.96654	7.32339e+06	2.2903e+06	1.32231e+06	31.2738	0.341032	-1.55202	0.0129041	NoSig
Q4TZM4	HBB	Hemoglobin beta chain (Fragment)	3043	3.19108e+06	41508.3	118919	701198	1.45718e+06	1.34292e+06	0.964807	1.1671e+06	407505	235273	34.9161	1.11717e+06	1.79647e+06	1.0372e+06	160.806	0.957219	-0.0630784	0.973688	NoSig
A0A024R1T5	CNP	2',3'-cyclic-nucleotide 3'-phosphodiesterase	1267	1.4604e+08	5.36871e+06	4.27266e+06	1.92667e+06	2.25839e+06	3.86373e+06	0.354888	2.68293e+06	1.03596e+06	598114	38.6131	5.1894e+07	8.15351e+07	4.70743e+07	157.119	19.3423	4.27368	0.48723	NoSig
P43034	PAFAH1B1	Platelet-activating factor acetylhydrolase IB subunit beta	5048	1.12589e+07	8.25798e+06	9.30167e+06	1.56502e+07	1.61415e+07	1.60788e+07	0.00206602	1.59568e+07	267417	154393	1.67588	9.60619e+06	1.52346e+06	879571	15.8592	0.602011	-0.732139	0.0183096	NoSig
P52272	HNRNPM	Heterogeneous nuclear ribonucleoprotein M	4670	1.09504e+07	1.14567e+07	1.88395e+07	2.9503e+06	4.17253e+06	3.13413e+06	0.0160322	3.41899e+06	659032	380492	19.2756	1.37489e+07	4.4159e+06	2.54952e+06	32.1182	4.02133	2.00767	0.0618715	Up
B4DQ56		Syndecan		4.25107e+07	8.47672e+07	1.33993e+08	1.1693e+07	3.56518e+07	1.78423e+07	0.0754907	2.1729e+07	1.24433e+07	7.18415e+06	57.2659	8.70904e+07	4.57854e+07	2.64342e+07	52.5723	4.00802	2.00289	0.154531	NoSig
A0A024QYX3	RBM3	RNA binding motif (RNP1, RRM) protein 3, isoform CRA_c	5935	3.72889e+06	3.74217e+07	7.81554e+06	3.10266e+06	5.03235e+06	4.08196e+06	0.313359	4.07232e+06	964883	557075	23.6937	1.6322e+07	1.83867e+07	1.06156e+07	112.65	4.00804	2.0029	0.453069	NoSig
O00461	GOLIM4	Golgi integral membrane protein 4	27333	5.60733e+06	1.17105e+07	1.32244e+07	6.73119e+06	1.31257e+07	4.25717e+06	0.57574	8.03803e+06	4.57644e+06	2.64221e+06	56.9348	1.01808e+07	4.03238e+06	2.3281e+06	39.6079	1.26657	0.34093	0.661052	NoSig
F1T0E5	CADPS	Calcium-dependent secretion activator 1	8618	1.26265e+07	645974	892823	2.04306e+06	1.93879e+06	2.88364e+06	0.572541	2.2885e+06	518038	299089	22.6366	4.72176e+06	6.8468e+06	3.953e+06	145.005	2.06326	1.04492	0.658535	NoSig
V9HWC7	PRDX6	Peroxiredoxin-6	9588	1.20937e+07	410440	605142	9.70233e+06	1.53248e+07	2.32251e+07	0.100425	1.60841e+07	6.79329e+06	3.92211e+06	42.2361	4.36978e+06	6.68986e+06	3.86239e+06	153.094	0.271683	-1.88	0.189577	NoSig
H0YIV4	NAP1L1	Nucleosome assembly protein 1-like 1 (Fragment)	4673	5.88073e+06	1.53598e+06	1.79419e+06	1.84012e+06	5.02302e+06	5.05632e+06	0.636054	3.97315e+06	1.84734e+06	1.06656e+06	46.4954	3.0703e+06	2.43732e+06	1.40719e+06	79.3839	0.772761	-0.371905	0.709942	NoSig
H0YAR1	LOXL2	Lysyl oxidase homolog 2 (Fragment)	4017	3244.62	3244.62	3244.62	555149	299178	573755	0.00593771	476027	153439	88587.8	32.2331	3244.62	0	0	0	0.00681603	-7.19685	0.0337344	Down
O43493	TGOLN2	Trans-Golgi network integral membrane protein 2	10618	3.75215e+07	5.79069e+07	7.90747e+07	1.04107e+07	1.09742e+07	4.98864e+06	0.0152863	8.79119e+06	3.30513e+06	1.90822e+06	37.5959	5.81677e+07	2.07778e+07	1.19961e+07	35.7205	6.61659	2.72609	0.0598511	Up
O60869	EDF1	Endothelial differentiation-related factor 1	8721	1.12945e+07	7.57823e+07	2.69692e+07	1.88074e+07	1.76133e+07	1.35903e+07	0.334783	1.66703e+07	2.73338e+06	1.57812e+06	16.3967	3.80153e+07	3.36331e+07	1.94181e+07	88.4723	2.28042	1.1893	0.472334	NoSig
Q01995	TAGLN	Transgelin	6876	3.90709e+07	6.64448e+06	4.24185e+06	1.61445e+07	1.66103e+07	1.58282e+07	0.969427	1.61943e+07	393419	227141	2.42936	1.66524e+07	1.94521e+07	1.12307e+07	116.813	1.02829	0.0402407	0.977565	NoSig
A0A024R152	hCG_28765	HCG28765, isoform CRA_b		8.95501e+06	9.49641e+06	1.43023e+07	755763	831850	754119	0.00396779	780577	44411.1	25640.8	5.68952	1.09179e+07	2.94347e+06	1.69941e+06	26.96	13.987	3.80601	0.0262158	Up
P02760	AMBP	Protein AMBP	259	1.13267e+07	3.89619e+07	1.23126e+07	4.18203e+07	4.47871e+07	4.15527e+07	0.0744755	4.27201e+07	1.79514e+06	1.03643e+06	4.20211	2.08671e+07	1.56783e+07	9.05188e+06	75.1343	0.48846	-1.03369	0.153088	NoSig
A0A3B3ITY6	CLSTN1	Calsyntenin-1 (Fragment)	22883	3244.62	266385	3244.62	4.1341e+06	1.7994e+06	5.8647e+06	0.0312976	3.93273e+06	2.04012e+06	1.17786e+06	51.8754	90957.9	151924	87713.3	167.027	0.0231284	-5.43419	0.0909135	Down
A0A024RBH2	CKAP4	Cytoskeleton-associated protein 4, isoform CRA_c	10970	1.86918e+07	1.60893e+07	3.0921e+07	8.70419e+06	6.67541e+06	6.22891e+06	0.0338305	7.20284e+06	1.31924e+06	761662	18.3155	2.19007e+07	7.91948e+06	4.57231e+06	36.1608	3.04057	1.60434	0.0954607	NoSig
O14737	PDCD5	Programmed cell death protein 5	9141	1.13422e+07	1.0001e+07	5.52813e+06	2.01309e+07	3.82518e+07	3.20724e+07	0.0193721	3.01517e+07	9.21187e+06	5.31847e+06	30.5517	8.95713e+06	3.04438e+06	1.75767e+06	33.9883	0.297069	-1.75113	0.0689198	NoSig
P50502	ST13	Hsc70-interacting protein	6767	8.98986e+06	5.48629e+06	2.10844e+06	1.27618e+07	1.31071e+07	1.9326e+07	0.0307332	1.5065e+07	3.6942e+06	2.13285e+06	24.5217	5.5282e+06	3.4409e+06	1.98661e+06	62.2427	0.366957	-1.44632	0.0901588	NoSig
A0A024R2L6	RPSA	40S ribosomal protein SA	3921	5.63969e+06	1.6851e+06	3.0731e+06	1.28823e+07	1.22053e+07	1.33022e+07	0.00148262	1.27966e+07	553423	319519	4.32476	3.46596e+06	2.00635e+06	1.15837e+06	57.8873	0.27085	-1.88443	0.0145799	NoSig
P61160	ACTR2	Actin-related protein 2	10097	1.3678e+07	3.22522e+06	3.22005e+06	8.77961e+06	3.98053e+06	9.29216e+06	0.876219	7.35077e+06	2.92994e+06	1.6916e+06	39.8589	6.70775e+06	6.03638e+06	3.48511e+06	89.9912	0.912523	-0.132067	0.909126	NoSig
O00429	DNM1L	Dynamin-1-like protein	10059	1.18789e+07	1.11664e+06	1.14883e+06	1.96907e+06	728096	835023	0.381909	1.1774e+06	687691	397038	58.4078	4.71479e+06	6.20433e+06	3.58207e+06	131.593	4.00442	2.00159	0.503991	NoSig
V9HW90	GSR	Glutathione reductase	2936	2.61363e+06	842638	326064	1.017e+07	1.9679e+07	1.12107e+07	0.0158454	1.36866e+07	5.21563e+06	3.01124e+06	38.1076	1.26078e+06	1.19974e+06	692670	95.1586	0.0921179	-3.44037	0.0613104	Down
P02649	APOE	Apolipoprotein E	348	4.36807e+07	1.65496e+07	1.68676e+07	1.90183e+07	2.14987e+07	2.21225e+07	0.622225	2.08798e+07	1.64204e+06	948032	7.86424	2.56993e+07	1.55732e+07	8.99116e+06	60.5975	1.23082	0.299621	0.698035	NoSig
A0A2U3TZM0	CHD4	DNA helicase	1108	1.16855e+07	1.83639e+07	2.96516e+07	6.33492e+07	7.72702e+07	9.70536e+07	0.00589873	7.92243e+07	1.6937e+07	9.77858e+06	21.3785	1.99003e+07	9.08106e+06	5.24295e+06	45.6327	0.25119	-1.99315	0.033707	NoSig
H0YCG1	SF3B2	Splicing factor 3B subunit 2 (Fragment)	10992	7.64625e+06	1.38836e+07	1.20338e+07	7.59498e+06	6.1175e+06	5.46981e+06	0.0701528	6.3941e+06	1.08925e+06	628880	17.0353	1.11879e+07	3.20356e+06	1.84958e+06	28.6342	1.74972	0.807125	0.147795	NoSig
Q6FI03	G3BP1	G3BP protein	10146	3.37539e+07	6.86778e+07	8.7869e+07	1.28442e+07	2.81927e+07	2.7823e+07	0.0716286	2.29533e+07	8.75668e+06	5.05567e+06	38.1499	6.34336e+07	2.7436e+07	1.58402e+07	43.2516	2.76359	1.46654	0.14931	NoSig
A0A384NL53		Carbonyl reductase (NADPH)		3.3168e+06	1.53132e+06	1.23755e+06	1.11069e+07	9.89673e+06	1.44949e+07	0.00298647	1.18328e+07	2.3835e+06	1.37611e+06	20.1431	2.02855e+06	1.12528e+06	649681	55.4721	0.171434	-2.54427	0.0227928	Down
P37837	TALDO1	Transaldolase	6888	4.00155e+06	2.24774e+06	1.31628e+06	1.59592e+07	2.1431e+07	1.89429e+07	0.000775222	1.87777e+07	2.73968e+06	1.58176e+06	14.5901	2.52186e+06	1.36346e+06	787197	54.0659	0.134301	-2.89646	0.010526	Down
O60271	SPAG9	C-Jun-amino-terminal kinase-interacting protein 4	9043	5.70647e+06	7.77851e+06	1.05614e+07	769448	459635	913022	0.00666148	714035	231718	133782	32.4518	8.01545e+06	2.4361e+06	1.40648e+06	30.3926	11.2256	3.48872	0.0362223	Up
S6B286		IgG L chain		1.05998e+06	906735	3244.62	1.03722e+07	1.52426e+07	1.0075e+07	0.0027565	1.18966e+07	2.90154e+06	1.67521e+06	24.3897	656652	571031	329685	86.961	0.0551966	-4.17928	0.0216425	Down
Q53Y06	ATP6V1E1	ATPase, H+ transporting, lysosomal 31kDa, V1 subunit E isoform 1	529	4.07333e+07	1.88564e+06	2.96258e+06	7.18547e+06	1.01325e+06	8.29605e+06	0.496377	5.49826e+06	3.92362e+06	2.2653e+06	71.3612	1.51938e+07	2.21244e+07	1.27735e+07	145.614	2.76339	1.46644	0.594127	NoSig
E9PIW2	DLG2	Disks large homolog 2	1740	8.80086e+06	3244.62	228574	2.39561e+06	1.58342e+06	2.40405e+06	0.776524	2.12769e+06	471376	272149	22.1543	3.01089e+06	5.01553e+06	2.89572e+06	166.579	1.4151	0.500901	0.832191	NoSig
A0A024RB85	PA2G4	Proliferation-associated 2G4, 38kDa, isoform CRA_a	5036	6.5175e+06	4.90156e+06	7.0114e+06	8.91677e+06	9.22722e+06	1.21815e+07	0.0313723	1.01085e+07	1.80199e+06	1.04038e+06	17.8264	6.14349e+06	1.10353e+06	637122	17.9626	0.607754	-0.71844	0.0910412	NoSig
Q76LA1	CSTB	CSTB protein	1476	959516	5.45496e+06	1.39167e+06	1.40189e+07	6.75899e+06	1.64428e+07	0.03902	1.24069e+07	5.03915e+06	2.90935e+06	40.6157	2.60205e+06	2.48012e+06	1.4319e+06	95.3143	0.209726	-2.25342	0.103576	Down
Q9H2X9	SLC12A5	Solute carrier family 12 member 5	57468	1.91781e+07	1.48264e+06	715703	8.04813e+06	6.26595e+06	1.06421e+07	0.855908	8.31874e+06	2.2006e+06	1.27052e+06	26.4536	7.1255e+06	1.04449e+07	6.03039e+06	146.585	0.85656	-0.223373	0.893646	NoSig
B4DFL1		Dihydrolipoyl dehydrogenase		2.25591e+07	6.26856e+06	6.519e+06	4.83158e+07	5.45547e+07	4.93413e+07	0.00243674	5.07373e+07	3.34551e+06	1.93153e+06	6.59379	1.17822e+07	9.3339e+06	5.38893e+06	79.2202	0.23222	-2.10643	0.0202423	Down
B4DM33		cDNA FLJ52068, highly similar to Microtubule-associated protein RP/EB family member 1		6.74634e+06	7.88282e+06	1.13848e+07	8.85447e+06	8.95823e+06	8.34726e+06	0.974092	8.71998e+06	326935	188756	3.74926	8.67132e+06	2.41766e+06	1.39584e+06	27.8812	0.994419	-0.00807451	0.980052	NoSig
Q9H3Z4	DNAJC5	DnaJ homolog subfamily C member 5	80331	1.45059e+07	5.38406e+06	5.38443e+06	388346	2.96135e+06	1.52654e+06	0.0955875	1.62541e+06	1.28935e+06	744405	79.3244	8.42481e+06	5.26642e+06	3.04057e+06	62.5108	5.18318	2.37384	0.183132	NoSig
P62136	PPP1CA	Serine/threonine-protein phosphatase PP1-alpha catalytic subunit	5499	1.08271e+07	2.7704e+06	889497	5.46529e+06	4.34239e+06	6.61328e+06	0.846282	5.47365e+06	1.13547e+06	655563	20.7443	4.82901e+06	5.27898e+06	3.04782e+06	109.318	0.882229	-0.180776	0.887352	NoSig
Q14240	EIF4A2	Eukaryotic initiation factor 4A-II	1974	8.05637e+06	810298	638928	2.90084e+06	2.33858e+06	3.45407e+06	0.917861	2.89783e+06	557754	322019	19.2473	3.16853e+06	4.23386e+06	2.44442e+06	133.622	1.09341	0.12884	0.939118	NoSig
Q12860	CNTN1	Contactin-1	1272	2.21486e+07	5.07725e+07	2.00592e+07	4.85737e+07	2.34736e+07	2.29075e+07	0.962135	3.16516e+07	1.46577e+07	8.46264e+06	46.3096	3.09934e+07	1.7161e+07	9.90793e+06	55.37	0.979205	-0.0303168	0.972432	NoSig
A0A384ME17	TUFM	Elongation factor Tu	7284	1.59754e+07	403556	3244.62	508252	3244.62	484091	0.384833	331863	284848	164457	85.8331	5.46074e+06	9.10819e+06	5.25861e+06	166.794	16.4548	4.04044	0.505284	NoSig
Q13153	PAK1	Serine/threonine-protein kinase PAK 1	5058	1.48549e+07	1.85871e+06	589304	1.38664e+06	2.10434e+06	2.01607e+06	0.437535	1.83569e+06	391377	225961	21.3205	5.76764e+06	7.89536e+06	4.55839e+06	136.891	3.14195	1.65166	0.542793	NoSig
M0R1I2	PLAUR	Urokinase plasminogen activator surface receptor	5329	5.72519e+06	1.32597e+07	3.94202e+06	9.08909e+06	9.91859e+06	7.81328e+06	0.679696	8.94032e+06	1.06051e+06	612286	11.8621	7.64231e+06	4.94584e+06	2.85548e+06	64.7166	0.854814	-0.226317	0.748753	NoSig
Q1HBJ4	MAPK1	Mitogen-activated protein kinase	5594	1.61117e+07	583273	3244.62	2.37598e+06	2.56943e+06	2.34909e+06	0.584399	2.4315e+06	120208	69401.9	4.94377	5.56607e+06	9.13738e+06	5.27547e+06	164.162	2.28915	1.19481	0.667112	NoSig
Q99747	NAPG	Gamma-soluble NSF attachment protein	8774	1.87049e+07	3244.62	3244.62	7.08393e+06	253503	572573	0.615383	2.63667e+06	3.85474e+06	2.22554e+06	146.197	6.23712e+06	1.07974e+07	6.23388e+06	173.115	2.36553	1.24216	0.691841	NoSig
A6NMQ3	ENSA	Alpha-endosulfine	2029	1.66065e+07	1.43873e+07	1.77585e+07	4.45112e+06	7.57868e+06	6.54303e+06	0.00173681	6.19095e+06	1.59323e+06	919851	25.7348	1.62508e+07	1.71352e+06	989299	10.5442	2.62493	1.39228	0.0163205	NoSig
A0A140VK46	PSMB4	Proteasome subunit beta	5692	1.12998e+06	422772	3244.62	9.69495e+06	1.31643e+07	1.50378e+07	0.00162883	1.26323e+07	2.71084e+06	1.5651e+06	21.4595	518665	569455	328775	109.792	0.0410585	-4.60618	0.015453	Down
P25787	PSMA2	Proteasome subunit alpha type-2	5683	993235	249369	3244.62	4.3652e+06	1.01743e+07	1.0877e+07	0.0180773	8.47216e+06	3.57404e+06	2.06348e+06	42.1858	415283	515428	297582	124.115	0.0490174	-4.35056	0.0664705	Down
P02743	APCS	Serum amyloid P-component	325	5.94655e+06	1.9441e+07	9.76936e+06	3.6056e+08	1.91201e+08	3.16498e+08	0.00548097	2.8942e+08	8.78668e+07	5.07299e+07	30.3596	1.1719e+07	6.95526e+06	4.01562e+06	59.3505	0.0404913	-4.62625	0.0325123	Down
Q86VA8	SYN2	Synapsin II	6854	3.01166e+07	3244.62	115088	3244.62	170761	298941	0.37816	157649	148284	85611.6	94.0595	1.00783e+07	1.73538e+07	1.00192e+07	172.189	63.929	5.9984	0.501938	NoSig
Q09028	RBBP4	Histone-binding protein RBBP4	5928	1.17802e+06	3.67557e+06	2.51569e+06	1.37422e+07	1.46037e+07	1.31339e+07	0.000170929	1.38266e+07	738543	426398	5.34147	2.45643e+06	1.24983e+06	721591	50.8801	0.17766	-2.49281	0.00486492	Down
P35237	SERPINB6	Serpin B6	5269	494027	369492	453659	2.2318e+07	2.28466e+07	3.67644e+07	0.00473912	2.73096e+07	8.19231e+06	4.72983e+06	29.9979	439059	63538.3	36683.8	14.4715	0.0160771	-5.95885	0.0296157	Down
P05141	SLC25A5	ADP/ATP translocase 2	292	4.34144e+07	1.94885e+06	824978	846548	3244.62	1.39716e+06	0.355087	748984	702061	405335	93.7351	1.53961e+07	2.42711e+07	1.40129e+07	157.645	20.5559	4.36148	0.487278	NoSig
Q13200	PSMD2	26S proteasome non-ATPase regulatory subunit 2	5708	5.00856e+06	3.7721e+06	7.1089e+06	1.79728e+06	2.28973e+06	3.01935e+06	0.0476205	2.36879e+06	614861	354990	25.9567	5.29652e+06	1.68693e+06	973951	31.8498	2.23596	1.1609	0.11659	NoSig
P25786	PSMA1	Proteasome subunit alpha type-1	5682	5.50635e+06	2.10321e+06	3244.62	3.09707e+07	3.59803e+07	3.46873e+07	0.000140163	3.38794e+07	2.60071e+06	1.50152e+06	7.67638	2.5376e+06	2.77715e+06	1.60339e+06	109.44	0.0749009	-3.73887	0.00440348	Down
Q86Y38	XYLT1	Xylosyltransferase 1	64131	9.66184e+06	1.49235e+07	2.52506e+07	1.36292e+07	4.05134e+06	1.259e+07	0.30078	1.00902e+07	5.25552e+06	3.03428e+06	52.0856	1.6612e+07	7.93036e+06	4.5786e+06	47.7388	1.64636	0.719276	0.440529	NoSig
O43818	RRP9	U3 small nucleolar RNA-interacting protein 2	9136	3.58476e+06	3.63702e+06	1.1017e+07	1.7307e+06	373523	1.28241e+06	0.118851	1.12888e+06	691490	399232	61.2547	6.07959e+06	4.27599e+06	2.46875e+06	70.3336	5.38553	2.42909	0.217294	NoSig
Q86U42	PABPN1	Polyadenylate-binding protein 2	8106	1.9506e+07	1.5926e+07	1.80159e+07	1.15839e+07	9.89316e+06	9.69515e+06	0.00345472	1.03907e+07	1.03806e+06	599325	9.99025	1.7816e+07	1.79835e+06	1.03828e+06	10.094	1.7146	0.777872	0.0245417	NoSig
Q9UMZ1		Prothymosin a14		1.98915e+07	3.10832e+07	4.41338e+07	8.92442e+06	1.75662e+07	1.49782e+07	0.0745745	1.38229e+07	4.43522e+06	2.56068e+06	32.0859	3.17028e+07	1.2133e+07	7.005e+06	38.271	2.2935	1.19755	0.153186	NoSig
Q8WTY5		DTHCT domain-containing protein (Fragment)		1.73524e+06	3.409e+06	8.84911e+06	1.27647e+06	483783	622299	0.147823	794183	423374	244435	53.3094	4.66445e+06	3.7194e+06	2.1474e+06	79.7393	5.87326	2.55416	0.258481	NoSig
Q5D862	FLG2	Filaggrin-2	388698	1.13065e+06	8.76344e+06	2.04697e+06	3244.62	185502	529400	0.195709	239382	267184	154259	111.614	3.98035e+06	4.16754e+06	2.40613e+06	104.703	16.6276	4.05551	0.321832	NoSig
P61204	ARF3	ADP-ribosylation factor 3	377	3.26448e+07	904956	628681	3.57899e+06	3.02835e+06	5.24447e+06	0.52307	3.9506e+06	1.15385e+06	666178	29.207	1.13928e+07	1.84053e+07	1.06263e+07	161.552	2.88382	1.52798	0.616111	NoSig
A0A024QZ91	ATXN2L	Ataxin 2-like, isoform CRA_a	11273	7.87028e+06	1.52664e+07	1.92615e+07	2.40996e+06	1.56059e+06	1.55544e+06	0.0213901	1.842e+06	491876	283985	26.7034	1.41327e+07	5.77961e+06	3.33686e+06	40.8952	7.6725	2.9397	0.0726919	Up
Q9NY27	PPP4R2	Serine/threonine-protein phosphatase 4 regulatory subunit 2	151987	4.74711e+06	7.27527e+06	1.15676e+07	797617	745384	3244.62	0.0215653	515415	444321	256529	86.2064	7.86331e+06	3.44804e+06	1.99073e+06	43.8497	15.2563	3.93133	0.0729523	Up
A0A0S2Z3H3	SLC25A4	ADP/ATP translocase (Fragment)	291	1.04086e+08	2.66373e+06	2.42201e+06	843641	226842	1.53126e+06	0.353197	867247	652529	376738	75.2414	3.63907e+07	5.86264e+07	3.38479e+07	161.102	41.9612	5.39098	0.486036	NoSig
P54920	NAPA	Alpha-soluble NSF attachment protein	8775	1.28948e+07	3244.62	569202	4.96554e+06	997550	4.70569e+06	0.842362	3.55626e+06	2.21971e+06	1.28155e+06	62.4171	4.48907e+06	7.28504e+06	4.20602e+06	162.284	1.2623	0.336056	0.883868	NoSig
Q15084	PDIA6	Protein disulfide-isomerase A6	10130	2.06663e+06	3244.62	3244.62	1.99392e+07	2.339e+07	3.15816e+07	0.00231749	2.49703e+07	5.97994e+06	3.45252e+06	23.9482	691039	1.1913e+06	687795	172.392	0.0276745	-5.1753	0.0195993	Down
Q92820	GGH	Gamma-glutamyl hydrolase	8836	940060	712663	394490	1.08148e+07	1.39166e+07	1.54733e+07	0.00076648	1.34015e+07	2.37159e+06	1.36924e+06	17.6964	682404	274041	158217	40.1581	0.0509198	-4.29563	0.0105036	Down
S6BAR0		IgG L chain		513014	3244.62	3244.62	190535	227903	180921	0.883517	199786	24819.7	14329.7	12.4231	173168	294315	169923	169.96	0.866764	-0.206289	0.91377	NoSig
P08758	ANXA5	Annexin A5	308	6.95702e+06	1.99622e+06	1.15406e+06	5.76947e+07	4.88854e+07	5.02667e+07	0.000117806	5.22823e+07	4.73794e+06	2.73545e+06	9.06223	3.3691e+06	3.13563e+06	1.81036e+06	93.0702	0.0644406	-3.95589	0.00398072	Down
Q8NFC6	BOD1L1	Biorientation of chromosomes in cell division protein 1-like 1	259282	9.70745e+06	7.93709e+06	1.11347e+07	1.4176e+06	273875	378754	0.000860504	690076	632231	365019	91.6176	9.59309e+06	1.60188e+06	924846	16.6983	13.9015	3.79717	0.0111227	Up
P08294	SOD3	Extracellular superoxide dismutase [Cu-Zn]	6649	1.28008e+06	8.46773e+06	2.58804e+06	1.22069e+07	1.0727e+07	9.90985e+06	0.0416016	1.09479e+07	1.16436e+06	672246	10.6355	4.11195e+06	3.82848e+06	2.21038e+06	93.1063	0.375592	-1.41276	0.107688	NoSig
O43837	IDH3B	Isocitrate dehydrogenase [NAD] subunit beta, mitochondrial	3420	1.70726e+07	2.1632e+06	1.83263e+06	804832	458220	337166	0.266352	533406	242729	140140	45.5056	7.0228e+06	8.70492e+06	5.02579e+06	123.952	13.166	3.71874	0.402656	NoSig
Q6NZ44	FTH1	Ferritin	2495	4.73545e+07	5.35304e+07	6.03143e+07	2.53492e+07	2.85448e+07	1.65322e+07	0.00430502	2.34754e+07	6.22165e+06	3.59207e+06	26.5028	5.37331e+07	6.48225e+06	3.74253e+06	12.0638	2.28891	1.19466	0.0277622	NoSig
A0A0K2BMD8	HBA2	Mutant hemoglobin alpha 2 globin chain	3040	6.99995e+07	8.6853e+06	1.93895e+06	8.79568e+06	1.03126e+07	1.25596e+07	0.493461	1.0556e+07	1.89375e+06	1.09336e+06	17.9401	2.68746e+07	3.74993e+07	2.16502e+07	139.534	2.54591	1.34818	0.591065	NoSig
Q8N257	H2BU1	Histone H2B type 3-B	128312	4.04197e+06	1.42764e+06	1.17407e+06	1.89196e+06	2.32223e+06	2.90399e+06	0.877429	2.37273e+06	507898	293235	21.4057	2.21456e+06	1.58765e+06	916632	71.6916	0.93334	-0.099525	0.909699	NoSig
Q59FR8		Galectin (Fragment)		1.57886e+06	241902	953962	1.16028e+07	6.27181e+06	2.06997e+07	0.0477648	1.28581e+07	7.2954e+06	4.212e+06	56.7378	924908	668953	386220	72.3264	0.0719319	-3.79722	0.11675	Down
P49721	PSMB2	Proteasome subunit beta type-2	5690	5.89409e+06	7.99342e+06	4.34917e+06	2.95514e+07	1.69614e+07	2.01819e+07	0.0146185	2.22315e+07	6.54046e+06	3.77614e+06	29.4197	6.07889e+06	1.82914e+06	1.05605e+06	30.09	0.273436	-1.87073	0.058332	NoSig
Q59GA0		Thy-1 membrane glycoprotein (Fragment)		1.25168e+06	5.41616e+06	1.14935e+06	2.56443e+07	2.29819e+07	2.57834e+07	0.000187467	2.48032e+07	1.57883e+06	911538	6.36543	2.60573e+06	2.43444e+06	1.40553e+06	93.4266	0.105056	-3.25077	0.00504457	Down
P52926	HMGA2	High mobility group protein HMGI-C	8091	3.01111e+07	3.37927e+07	4.6736e+07	1.79354e+07	1.44348e+07	1.355e+07	0.0144246	1.53067e+07	2.31908e+06	1.33892e+06	15.1507	3.68799e+07	8.73183e+06	5.04133e+06	23.6764	2.4094	1.26867	0.058012	NoSig
Q10567	AP1B1	AP-1 complex subunit beta-1	162	796877	325707	283217	363419	271940	675328	0.88455	436896	211494	122106	48.4084	468600	285089	164596	60.8383	1.07257	0.10107	0.913795	NoSig
B3KMV8		cDNA FLJ12766 fis, clone NT2RP2001520, highly similar to Calcium-binding mitochondrial carrier protein Aralar1		2.49943e+07	1.95958e+06	1.10726e+06	882085	305689	2.38176e+06	0.356999	1.18985e+06	1.07171e+06	618751	90.0711	9.35372e+06	1.35519e+07	7.82417e+06	144.882	7.86129	2.97477	0.488515	NoSig
A0A024R1T9	ACLY	ATP-citrate synthase	47	8.09049e+06	1.12694e+07	9.43954e+06	7.62374e+06	8.62752e+06	6.95434e+06	0.147928	7.7352e+06	842139	486209	10.8871	9.59982e+06	1.59551e+06	921167	16.6202	1.24106	0.311568	0.258481	NoSig
A0A087X165	SRCIN1	SRC kinase-signaling inhibitor 1	80725	2.34577e+07	2.104e+07	8.30611e+06	2.33004e+07	2.03183e+07	1.03874e+07	0.950843	1.80021e+07	6.76091e+06	3.90341e+06	37.5563	1.76013e+07	8.14012e+06	4.6997e+06	46.2473	0.977737	-0.0324813	0.963209	NoSig
B2R9K8		cDNA, FLJ94440, highly similar to Homo sapiens chaperonin containing TCP1, subunit 6A (zeta 1)(CCT6A), mRNA		5.93681e+06	1.6437e+06	1.12567e+06	6.33594e+06	6.53208e+06	7.90224e+06	0.0660808	6.92342e+06	853337	492674	12.3254	2.90206e+06	2.6409e+06	1.52473e+06	91.0011	0.419165	-1.25441	0.14281	NoSig
C9JUL4	DNAJB4	DnaJ homolog subfamily B member 4 (Fragment)	11080	1.49387e+07	3.2806e+07	2.2787e+07	7.69567e+06	4.62324e+06	7.283e+06	0.0320407	6.53397e+06	1.66756e+06	962765	25.5214	2.35105e+07	8.95562e+06	5.17053e+06	38.0919	3.5982	1.84728	0.0921676	NoSig
C9JFZ1	SYNJ1	Phosphoinositide 5-phosphatase	8867	9.81825e+06	3244.62	111039	173741	861465	2.08772e+06	0.529559	1.04098e+06	969534	559760	93.1371	3.31084e+06	5.63583e+06	3.25385e+06	170.224	3.18052	1.66926	0.621283	NoSig
O15144	ARPC2	Actin-related protein 2/3 complex subunit 2	10109	1.5539e+07	1.24015e+06	845356	8.93152e+06	6.76215e+06	1.09342e+07	0.579345	8.87596e+06	2.08659e+06	1.20469e+06	23.5083	5.87485e+06	8.37176e+06	4.83344e+06	142.502	0.661883	-0.595352	0.66339	NoSig
Q02539	H1-1	Histone H1.1	3024	714956	236992	3244.62	470797	154374	630402	0.711267	418524	242281	139881	57.8893	318398	362772	209447	113.937	0.760763	-0.394482	0.774026	NoSig
O43290	SART1	U4/U6.U5 tri-snRNP-associated protein 1	9092	1.04203e+07	1.47819e+07	1.77656e+07	4.03549e+06	3.4538e+06	2.74129e+06	0.00728473	3.41019e+06	648203	374240	19.0078	1.43226e+07	3.69413e+06	2.13281e+06	25.7922	4.19995	2.07037	0.0379627	Up
E9PMT2	LMO7	LIM domain only protein 7	4008	7.39768e+06	1.22116e+07	1.71957e+07	3.58286e+06	2.65117e+06	2.77923e+06	0.0311443	3.00442e+06	505022	291575	16.8093	1.22684e+07	4.89928e+06	2.8286e+06	39.9342	4.08344	2.02978	0.0907355	Up
Q2M2I8	AAK1	AP2-associated protein kinase 1	22848	1.37114e+07	1.75274e+06	874532	158415	411215	225511	0.279053	265047	130955	75607.1	49.4083	5.44623e+06	7.17131e+06	4.14036e+06	131.675	20.5481	4.36094	0.416539	NoSig
Q53FA7	TP53I3	Quinone oxidoreductase PIG3	9540	684441	1.58769e+06	1.45508e+06	1.09341e+07	1.71192e+07	1.0602e+07	0.00552099	1.28851e+07	3.67057e+06	2.11921e+06	28.487	1.2424e+06	487736	281594	39.2575	0.0964217	-3.3745	0.032619	Down
A0A1U9X8D3		PPP1R18		6.01891e+06	1.22877e+07	1.49027e+07	4.20354e+06	3.08312e+06	3.96825e+06	0.0511929	3.75164e+06	590782	341088	15.7473	1.10698e+07	4.5654e+06	2.63583e+06	41.242	2.95065	1.56103	0.121809	NoSig
O95218	ZRANB2	Zinc finger Ran-binding domain-containing protein 2	9406	7.88529e+06	1.59825e+07	1.73838e+07	7.2492e+06	4.29894e+06	6.14229e+06	0.0634729	5.89681e+06	1.49037e+06	860464	25.2741	1.37505e+07	5.12754e+06	2.96039e+06	37.2898	2.33186	1.22148	0.139578	NoSig
A0A0G2JIW1	HSPA1B	Heat shock 70 kDa protein 1B	3304	3.78603e+06	3.4417e+06	3.24544e+06	6.19387e+06	5.62073e+06	7.05275e+06	0.00327077	6.28912e+06	720745	416122	11.4602	3.49105e+06	273656	157996	7.83879	0.555095	-0.849194	0.0237874	NoSig
Q13740	ALCAM	CD166 antigen	214	1.28777e+07	8.78939e+06	344856	1.48631e+07	1.75072e+07	1.3812e+07	0.104534	1.53941e+07	1.90398e+06	1.09927e+06	12.3683	7.33732e+06	6.39136e+06	3.69005e+06	87.1076	0.476631	-1.06905	0.195422	NoSig
Q6PUV4	CPLX2	Complexin-2	10814	2.81225e+07	663017	115375	217426	3244.62	350067	0.364849	190246	175002	101037	91.987	9.63365e+06	1.60142e+07	9.2458e+06	166.232	50.6378	5.66214	0.492904	NoSig
E5RHK8	DNM3	Dynamin GTPase	26052	1.75209e+06	3244.62	3244.62	357666	3244.62	257158	0.555972	206023	182660	105459	88.6601	586194	1.0097e+06	582949	172.246	2.84529	1.50857	0.644101	NoSig
P55290	CDH13	Cadherin-13	1012	6.86861e+06	1.16172e+07	784985	9.27733e+06	1.09641e+07	8.04751e+06	0.406936	9.42964e+06	1.46423e+06	845376	15.528	6.42359e+06	5.42979e+06	3.13489e+06	84.5289	0.681212	-0.553823	0.521133	NoSig
Q13162	PRDX4	Peroxiredoxin-4	10549	8.38401e+06	1.8603e+06	1.3528e+06	4.08818e+06	6.39619e+06	8.07411e+06	0.412915	6.18616e+06	2.00125e+06	1.15542e+06	32.3505	3.8657e+06	3.92119e+06	2.2639e+06	101.435	0.624895	-0.678314	0.525012	NoSig
P30050	RPL12	60S ribosomal protein L12	6136	3.78098e+06	176989	181395	1.09989e+07	1.95764e+07	1.77503e+07	0.00684323	1.61085e+07	4.51829e+06	2.60864e+06	28.049	1.37979e+06	2.0795e+06	1.2006e+06	150.711	0.0856557	-3.54531	0.0366956	Down
Q9BWU5	HBB	Mutant hemoglobin beta chain (Fragment)	3043	4.45651e+07	5.03093e+06	1.66025e+06	4.91054e+06	9.65605e+06	1.29103e+07	0.600745	9.15898e+06	4.023e+06	2.32268e+06	43.9241	1.70854e+07	2.38577e+07	1.37743e+07	139.638	1.86543	0.899508	0.682612	NoSig
A1L306	TNR	TNR protein	7143	1.27656e+07	2.02183e+06	469042	2.92081e+06	1.62369e+06	1.57098e+06	0.477369	2.0385e+06	764564	441421	37.5063	5.08548e+06	6.69631e+06	3.86612e+06	131.675	2.49472	1.31888	0.576976	NoSig
A4FU00	SYT2	Synaptotagmin (Fragment)	127833	6.36263e+06	958376	195537	484530	629893	766444	0.388332	626956	140980	81394.6	22.4864	2.50551e+06	3.36207e+06	1.94109e+06	134.187	3.99632	1.99867	0.507265	NoSig
Q53F35		Acidic (Leucine-rich) nuclear phosphoprotein 32 family, member B variant (Fragment)		143886	3244.62	3244.62	6.96143e+06	1.84968e+06	7.0204e+06	0.0380737	5.27717e+06	2.96844e+06	1.71383e+06	56.2507	50125	81199.2	46880.4	161.993	0.00949846	-6.71809	0.101713	Down
Q02809	PLOD1	Procollagen-lysine,2-oxoglutarate 5-dioxygenase 1	5351	5.08614e+06	4.52617e+06	4.30009e+06	5.41787e+06	3.45286e+06	8.59487e+06	0.478344	5.82187e+06	2.59471e+06	1.49805e+06	44.5683	4.63747e+06	404671	233637	8.72611	0.79656	-0.328145	0.576987	NoSig
K7ES25	PEPD	Xaa-Pro dipeptidase (Fragment)	5184	586418	1.31361e+07	1.04489e+07	7.57635e+06	1.9335e+07	1.04754e+07	0.444815	1.24622e+07	6.12594e+06	3.53681e+06	49.156	8.05713e+06	6.60788e+06	3.81506e+06	82.0128	0.646524	-0.629224	0.548377	NoSig
H0YHX9	NACA	Nascent polypeptide-associated complex subunit alpha	4666	8.99958e+07	2.16133e+08	2.56007e+08	8.6789e+07	1.19637e+07	7.86348e+07	0.0814464	5.91292e+07	4.10495e+07	2.36999e+07	69.4233	1.87379e+08	8.66606e+07	5.00335e+07	46.2489	3.16897	1.66401	0.163445	NoSig
P55001	MFAP2	Microfibrillar-associated protein 2	4237	1.13511e+07	3.79261e+07	9.8628e+06	2.43184e+07	3.12486e+07	2.85995e+07	0.422132	2.80555e+07	3.49699e+06	2.01899e+06	12.4646	1.97133e+07	1.57903e+07	9.11652e+06	80.0995	0.702656	-0.50911	0.531481	NoSig
A0A5C2GMF3		IG c607_heavy_IGHV3-11_IGHD1-7_IGHJ4 (Fragment)		447132	1.27448e+06	3244.62	8.17126e+07	7.89063e+07	6.66414e+07	8.50748e-05	7.57534e+07	8.01501e+06	4.62747e+06	10.5804	574951	645183	372497	112.215	0.00758977	-7.04173	0.00340299	Down
O15230	LAMA5	Laminin subunit alpha-5	3911	2.25364e+06	1.62773e+06	700498	7.01805e+06	6.33695e+06	1.054e+07	0.00951415	7.965e+06	2.25587e+06	1.30242e+06	28.3222	1.52729e+06	781429	451158	51.1644	0.19175	-2.3827	0.0447014	Down
P51149	RAB7A	Ras-related protein Rab-7a	7879	1.65065e+07	5.4253e+06	152894	5.96376e+06	5.12166e+06	4.92379e+06	0.696523	5.3364e+06	552242	318837	10.3486	7.36157e+06	8.34699e+06	4.81913e+06	113.386	1.3795	0.464147	0.762184	NoSig
Q6UXH9	PAMR1	Inactive serine protease PAMR1	25891	5.37857e+06	3.00736e+06	707014	7.35081e+07	1.52253e+07	8.58327e+07	0.0647811	5.81887e+07	3.77143e+07	2.17743e+07	64.8137	3.03098e+06	2.33587e+06	1.34861e+06	77.0664	0.0520889	-4.26288	0.140998	NoSig
E9PL83	ADM	Pro-adrenomedullin	133	1.90902e+07	3.2711e+07	4.06925e+07	5.75126e+06	5.12571e+06	6.35616e+06	0.0165158	5.74437e+06	615254	355217	10.7105	3.08312e+07	1.09231e+07	6.30647e+06	35.4288	5.3672	2.42417	0.0627556	Up
P10599	TXN	Thioredoxin	7295	1.1027e+08	2.83356e+08	5.49385e+07	6.28137e+07	8.25488e+07	8.7353e+07	0.357213	7.75718e+07	1.30047e+07	7.50827e+06	16.7647	1.49521e+08	1.1916e+08	6.87971e+07	79.6943	1.92752	0.946748	0.488515	NoSig
A0A024RB87	RAP1B	RAP1B, member of RAS oncogene family, isoform CRA_a	5908	2.67265e+07	3.17336e+07	4.29982e+07	9.9052e+06	8.61844e+06	9.83078e+06	0.00725406	9.45148e+06	722387	417070	7.64311	3.38194e+07	8.33396e+06	4.81161e+06	24.6425	3.57822	1.83924	0.0378695	NoSig
A0A384N6A4		10 kDa heat shock protein, mitochondrial		8.76283e+07	7.06881e+06	996952	2.86164e+07	4.02158e+07	3.94595e+07	0.888717	3.60972e+07	6.48961e+06	3.74678e+06	17.9781	3.1898e+07	4.83592e+07	2.79202e+07	151.606	0.88367	-0.178421	0.917225	NoSig
P58397	ADAMTS12	A disintegrin and metalloproteinase with thrombospondin motifs 12	81792	4.65862e+06	7.41132e+06	2.01112e+06	8.7417e+06	4.29351e+06	9.02642e+06	0.290528	7.35388e+06	2.65418e+06	1.53239e+06	36.0922	4.69369e+06	2.70027e+06	1.559e+06	57.5299	0.638261	-0.647783	0.429338	NoSig
P32119	PRDX2	Peroxiredoxin-2	7001	5.44489e+06	3244.62	635478	7.36635e+06	5.51883e+06	8.88377e+06	0.0571071	7.25632e+06	1.68517e+06	972932	23.2235	2.02787e+06	2.97606e+06	1.71823e+06	146.758	0.279463	-1.83927	0.130631	NoSig
A0A024R7B7	CDC37	Hsp90 co-chaperone Cdc37	11140	2.6281e+07	3.40094e+07	2.77473e+07	1.43742e+07	1.4643e+07	1.08188e+07	0.00384685	1.32787e+07	2.13455e+06	1.23238e+06	16.075	2.93459e+07	4.10471e+06	2.36986e+06	13.9873	2.21001	1.14405	0.0258862	NoSig
Q00688	FKBP3	Peptidyl-prolyl cis-trans isomerase FKBP3	2287	9.82981e+06	3.76199e+07	7.88606e+06	2.03035e+07	1.07484e+07	1.69424e+07	0.818772	1.59981e+07	4.84699e+06	2.79841e+06	30.2973	1.84453e+07	1.66342e+07	9.60374e+06	90.1812	1.15297	0.205351	0.864878	NoSig
P78539	SRPX	Sushi repeat-containing protein SRPX	8406	370046	809315	3244.62	1.46566e+07	1.46401e+07	2.43504e+07	0.00571672	1.78824e+07	5.60152e+06	3.23404e+06	31.3243	394202	403578	233006	102.378	0.0220442	-5.50346	0.0331713	Down
A8K6G4	ADAM12	cDNA FLJ77564	8038	306412	592488	3244.62	2.91144e+06	1.46919e+06	7.68611e+06	0.119772	4.02225e+06	3.25391e+06	1.87865e+06	80.8978	300715	294663	170124	97.9875	0.0747628	-3.74154	0.218843	NoSig
Q5TZP7	APEX1	DNA-(apurinic or apyrimidinic site) endonuclease	328	5.63582e+06	5.60347e+06	9.22664e+06	4.62679e+06	6.20043e+06	6.21602e+06	0.433873	5.68108e+06	913076	527165	16.0722	6.82198e+06	2.08256e+06	1.20237e+06	30.5273	1.20082	0.264024	0.54006	NoSig
B2R7T8		F-actin-capping protein subunit beta		2.11089e+07	2.39188e+07	2.63298e+07	1.57922e+07	1.33868e+07	1.17497e+07	0.0060623	1.36429e+07	2.03338e+06	1.17397e+06	14.9043	2.37858e+07	2.613e+06	1.50862e+06	10.9855	1.74346	0.801955	0.0341798	NoSig
O95670	ATP6V1G2	V-type proton ATPase subunit G 2	534	4.45725e+07	50151.1	3.33382e+06	865717	1.89631e+06	2.91098e+06	0.381227	1.891e+06	1.02264e+06	590423	54.0793	1.59855e+07	2.48114e+07	1.43249e+07	155.212	8.45344	3.07954	0.503764	NoSig
A0A384MTY2		Epididymis secretory sperm binding protein		1.13055e+07	6.23414e+06	3.61466e+06	1.80761e+07	1.93918e+07	2.56347e+07	0.0125587	2.10342e+07	4.0381e+06	2.3314e+06	19.1978	7.05143e+06	3.91001e+06	2.25744e+06	55.4499	0.335236	-1.57675	0.0533338	NoSig
A8K0T9		F-actin-capping protein subunit alpha		7.63042e+06	2.29275e+06	1.21916e+06	7.34451e+06	9.59543e+06	1.00916e+07	0.0698778	9.01051e+06	1.46398e+06	845227	16.2474	3.71411e+06	3.43384e+06	1.98253e+06	92.4539	0.412197	-1.27859	0.147426	NoSig
B4DNB9	AP2M1	AP-2 complex subunit mu	1173	2.36855e+07	4.02788e+06	253357	441545	96202.5	808938	0.289102	448895	356424	205782	79.4004	9.32226e+06	1.25813e+07	7.26383e+06	134.96	20.7671	4.37623	0.427658	NoSig
A0A024R1A4	UBE2L3	Ubiquitin-conjugating enzyme E2L 3, isoform CRA_a	7332	6.76805e+06	1.76216e+06	4.0342e+06	5.49521e+06	7.48132e+06	6.47824e+06	0.214099	6.48492e+06	993075	573352	15.3136	4.18814e+06	2.50649e+06	1.44712e+06	59.8475	0.645827	-0.630781	0.343859	NoSig
P08567	PLEK	Pleckstrin	5341	3.53653e+06	5.4085e+06	5.25243e+06	1.21075e+07	1.42043e+07	1.08799e+07	0.00255577	1.23972e+07	1.68103e+06	970545	13.5597	4.73249e+06	1.03866e+06	599672	21.9475	0.381737	-1.38935	0.0207262	NoSig
P20618	PSMB1	Proteasome subunit beta type-1	5689	3.65233e+06	286957	2.01213e+06	2.27078e+07	1.95712e+07	2.61186e+07	0.000609513	2.27992e+07	3.27465e+06	1.89062e+06	14.363	1.98381e+06	1.68286e+06	971602	84.8301	0.0870119	-3.52264	0.00921224	Down
A0A804HKC5	TTC1	Tetratricopeptide repeat protein 1	7265	6.67011e+06	1.03693e+07	1.82717e+07	3.97419e+06	1.91907e+06	2.66388e+06	0.0621673	2.85238e+06	1.04045e+06	600702	36.4764	1.17704e+07	5.92636e+06	3.42159e+06	50.3498	4.12651	2.04492	0.138144	NoSig
B2RDF9		cDNA, FLJ96591		1.70202e+07	4.24548e+06	3.50693e+06	5.08187e+06	2.38594e+06	6.03482e+06	0.452691	4.50088e+06	1.89255e+06	1.09266e+06	42.0485	8.25754e+06	7.59768e+06	4.38652e+06	92.009	1.83465	0.875505	0.554162	NoSig
P31151	S100A7	Protein S100-A7	6278	6.49025e+06	4.5131e+06	1.51025e+07	1.64401e+06	1.38969e+06	1.71758e+06	0.0938307	1.58376e+06	172045	99330.5	10.8631	8.70194e+06	5.63048e+06	3.25076e+06	64.7037	5.49448	2.45798	0.181292	NoSig
B4DKF8	PSD3	PH and SEC7 domain-containing protein 3	23362	1.66866e+07	1.29437e+06	119195	245300	1.40105e+06	577574	0.378449	741308	595017	343533	80.2659	6.03339e+06	9.24464e+06	5.3374e+06	153.225	8.13885	3.02482	0.501938	NoSig
Q6B514		Septin		3.04174e+06	110819	443003	242035	1.05451e+06	946258	0.663333	747601	441166	254707	59.0109	1.19852e+06	1.60489e+06	926585	133.906	1.60315	0.680913	0.733804	NoSig
A0A0C4DH22	EPB41L1	Band 4.1-like protein 1	2036	1.28364e+07	841069	2.40832e+06	9.63991e+06	3.28875e+06	5.17902e+06	0.880546	6.03589e+06	3.26113e+06	1.88281e+06	54.029	5.36193e+06	6.52033e+06	3.76452e+06	121.604	0.88834	-0.170816	0.912428	NoSig
P09619	PDGFRB	Platelet-derived growth factor receptor beta	5159	450423	2.52544e+06	1.99151e+06	4.10488e+06	9.73161e+06	5.09103e+06	0.0650078	6.30917e+06	3.00465e+06	1.73474e+06	47.6235	1.65579e+06	1.07748e+06	622081	65.0732	0.262442	-1.92993	0.141384	NoSig
Q71U42	BRD1	Benzodiazepine receptor ligand	23774	5.63333e+07	1.67308e+06	1.26746e+06	3.45842e+06	579760	3.70389e+06	0.401418	2.58069e+06	1.7372e+06	1.00297e+06	67.3153	1.97579e+07	3.16758e+07	1.82881e+07	160.319	7.65607	2.9366	0.517283	NoSig
G3V4S9	NDRG2	Protein NDRG2 (Fragment)	57447	1.57472e+07	3244.62	3244.62	1.26473e+06	1.37128e+06	2.15368e+06	0.525087	1.59656e+06	485412	280253	30.4035	5.25124e+06	9.08979e+06	5.24799e+06	173.098	3.28909	1.71769	0.617995	NoSig
P04003	C4BPA	C4b-binding protein alpha chain	722	1.11608e+07	2.53591e+07	1.609e+07	2.02083e+07	1.51104e+07	2.74064e+07	0.571738	2.09084e+07	6.17782e+06	3.56677e+06	29.5471	1.75367e+07	7.20886e+06	4.16204e+06	41.1074	0.838738	-0.253707	0.657988	NoSig
A0A087WX58	HDGFL2	Hepatoma-derived growth factor-related protein 2 (Fragment)	84717	949431	1.58456e+06	2.2423e+06	3244.62	3244.62	3244.62	0.0130854	3244.62	0	0	0	1.5921e+06	646467	373238	40.6047	490.689	8.93867	0.0545533	Up
Q13177	PAK2	Serine/threonine-protein kinase PAK 2	5062	8.77372e+06	1.03389e+07	1.61782e+07	4.41475e+06	4.73777e+06	3.36713e+06	0.0295571	4.17322e+06	716534	413691	17.1698	1.17636e+07	3.90244e+06	2.25307e+06	33.1738	2.81884	1.4951	0.0879286	NoSig
P08476	INHBA	Inhibin beta A chain	3624	6.00147e+06	5.49845e+06	446480	1.71996e+07	1.26775e+07	1.9093e+07	0.00901227	1.63233e+07	3.29631e+06	1.90312e+06	20.1938	3.98213e+06	3.07228e+06	1.77378e+06	77.1515	0.243953	-2.03532	0.0434468	Down
Q9Y6G9	DYNC1LI1	Cytoplasmic dynein 1 light intermediate chain 1	51143	6.15984e+06	5.51379e+06	9.08869e+06	3244.62	3244.62	3244.62	0.00326489	3244.62	0	0	0	6.92077e+06	1.90506e+06	1.09988e+06	27.5266	2133	11.0587	0.0237874	Up
P05546	SERPIND1	Heparin cofactor 2	3053	4.25773e+06	8.58233e+06	1.06572e+07	1.14252e+07	1.15273e+07	1.37129e+07	0.0963369	1.22218e+07	1.29235e+06	746140	10.5742	7.83241e+06	3.26497e+06	1.88503e+06	41.6853	0.640857	-0.641926	0.18421	NoSig
Q6IAX9	SRPRA	SRPR protein	6734	6.46563e+06	9.57651e+06	1.36958e+07	3.03718e+06	2.60485e+06	2.79792e+06	0.0276728	2.81332e+06	216579	125042	7.69834	9.91266e+06	3.62681e+06	2.09394e+06	36.5877	3.52348	1.817	0.0851472	NoSig
Q01469	FABP5	Fatty acid-binding protein 5	2171	1.34269e+07	1.09666e+07	5.36521e+06	2.70482e+07	1.73444e+07	2.62379e+07	0.0254179	2.35435e+07	5.38385e+06	3.10837e+06	22.8677	9.91956e+06	4.13156e+06	2.38536e+06	41.6507	0.421329	-1.24698	0.0804631	NoSig
H3BNX8	COX5A	Cytochrome c oxidase subunit 5A, mitochondrial	9377	7.35952e+06	272807	3244.62	1.00682e+06	609704	483413	0.487173	699979	273132	157693	39.02	2.54519e+06	4.17151e+06	2.40842e+06	163.898	3.6361	1.86239	0.585243	NoSig
Q59H77	CCT3	T-complex protein 1 subunit gamma (Fragment)	7203	8.35984e+06	3244.62	3244.62	3.52419e+06	6.84186e+06	8.18709e+06	0.336416	6.18438e+06	2.39997e+06	1.38562e+06	38.807	2.78877e+06	4.82468e+06	2.78553e+06	173.004	0.450939	-1.149	0.473565	NoSig
Q13526	PIN1	Peptidyl-prolyl cis-trans isomerase NIMA-interacting 1	5300	1.17731e+07	1.21471e+06	709056	595382	1.19428e+06	421789	0.349205	737149	405287	233993	54.9804	4.56561e+06	6.24695e+06	3.60668e+06	136.826	6.1936	2.63078	0.483013	NoSig
B2RB32		Alpha-1,4 glucan phosphorylase		2.35525e+06	604259	3244.62	3244.62	3244.62	398669	0.300602	135053	228298	131808	169.044	987584	1.22196e+06	705498	123.732	7.31258	2.87038	0.440509	NoSig
O94760	DDAH1	N(G),N(G)-dimethylarginine dimethylaminohydrolase 1	23576	1.29745e+07	367437	2.9211e+06	2.57528e+06	3.10024e+06	1.41852e+06	0.474913	2.36468e+06	860411	496758	36.3859	5.42103e+06	6.66498e+06	3.84803e+06	122.947	2.2925	1.19692	0.575528	NoSig
P62140	PPP1CB	Serine/threonine-protein phosphatase PP1-beta catalytic subunit	5500	1.38818e+06	787945	3244.62	1.28122e+06	1.59038e+06	2.05182e+06	0.117224	1.64114e+06	387802	223898	23.63	726455	694510	400975	95.6026	0.442652	-1.17575	0.214849	NoSig
D6RBZ0	HNRNPAB	Heterogeneous nuclear ribonucleoprotein A/B	3182	1.29692e+07	1.301e+07	5.23926e+06	9.3084e+06	8.62704e+06	8.12835e+06	0.545711	8.68793e+06	592375	342008	6.81837	1.04061e+07	4.4747e+06	2.58347e+06	43.0006	1.19777	0.260352	0.634448	NoSig
Q96CG8	CTHRC1	Collagen triple helix repeat-containing protein 1	115908	1.9128e+06	1.25638e+07	1.43457e+06	2.04954e+07	1.93646e+07	2.92787e+07	0.0208632	2.30463e+07	5.42703e+06	3.1333e+06	23.5484	5.30371e+06	6.29193e+06	3.63265e+06	118.633	0.230133	-2.11946	0.0718144	Down
B2R4P9	H3-3A	Histone H3	3020	3.27412e+07	586400	301838	7.567e+07	6.65138e+07	8.69136e+07	0.00605651	7.63658e+07	1.02176e+07	5.89916e+06	13.3799	1.12098e+07	1.86473e+07	1.0766e+07	166.348	0.146791	-2.76817	0.0341798	Down
Q86UX7	FERMT3	Fermitin family homolog 3	83706	4.61995e+06	9.19437e+06	1.08895e+07	5.19917e+06	4.04049e+06	5.83657e+06	0.17426	5.02541e+06	910561	525713	18.1191	8.23462e+06	3.24311e+06	1.87241e+06	39.3839	1.6386	0.71246	0.294243	NoSig
A0A804HI24	FH	Fumarate hydratase, mitochondrial	2271	6.60721e+06	127344	378346	4.59775e+06	5.26136e+06	9.13272e+06	0.19512	6.33061e+06	2.44928e+06	1.41409e+06	38.6894	2.37097e+06	3.67084e+06	2.11936e+06	154.825	0.374524	-1.41687	0.321399	NoSig
P62942	FKBP1A	Peptidyl-prolyl cis-trans isomerase FKBP1A	2280	1.50369e+07	1.05748e+06	3244.62	2.43261e+07	1.77291e+07	1.94513e+07	0.0444372	2.05022e+07	3.42174e+06	1.97554e+06	16.6896	5.36589e+06	8.39195e+06	4.8451e+06	156.394	0.261723	-1.93389	0.111849	NoSig
G3V1L9	TJP1	Tight junction protein ZO-1	7082	1.0182e+07	2.06067e+07	2.19086e+07	3.9836e+06	4.85404e+06	1.43034e+06	0.0213348	3.42266e+06	1.77944e+06	1.02736e+06	51.9901	1.75657e+07	6.42759e+06	3.71097e+06	36.5916	5.13219	2.35958	0.0726707	Up
Q9HC35	EML4	Echinoderm microtubule-associated protein-like 4	27436	2.14172e+06	3.50951e+06	8.45637e+06	304763	500670	363765	0.0878819	389732	100502	58024.9	25.7874	4.70253e+06	3.32207e+06	1.918e+06	70.6443	12.0661	3.59288	0.172959	NoSig
P07225	PROS1	Vitamin K-dependent protein S	5627	737280	463506	1.8757e+06	1.10617e+07	8.77819e+06	1.42905e+07	0.00334326	1.13768e+07	2.76961e+06	1.59903e+06	24.3444	1.0255e+06	748917	432387	73.0297	0.0901394	-3.4717	0.0241957	Down
A4D2P0	RAC1	Ras-related C3 botulinum toxin substrate 1 (Rho family, small GTP binding protein Rac1)	5879	3.85411e+07	6.51153e+06	1.11324e+07	5.85151e+06	5.09915e+06	5.04815e+06	0.251405	5.33294e+06	449821	259704	8.43477	1.87283e+07	1.73132e+07	9.99578e+06	92.4439	3.51182	1.81222	0.384976	NoSig
O43390	HNRNPR	Heterogeneous nuclear ribonucleoprotein R	10236	1.31926e+06	1.12542e+06	827589	460415	203070	747157	0.0432102	470214	272176	157141	57.8834	1.09076e+06	247663	142988	22.7056	2.31971	1.21394	0.110071	NoSig
B4DF48		cDNA FLJ61221, highly similar to Protein FAM21C		4.3337e+06	7.43415e+06	7.64591e+06	1.45534e+06	2.00029e+06	2.23559e+06	0.0139559	1.89707e+06	400233	231075	21.0974	6.47126e+06	1.8542e+06	1.07052e+06	28.6529	3.41118	1.77027	0.0567439	NoSig
P84074	HPCA	Neuron-specific calcium-binding protein hippocalcin	3208	2.57688e+07	1.25371e+06	3244.62	485444	519367	527150	0.368305	510654	22176.2	12803.4	4.3427	9.00857e+06	1.45282e+07	8.38787e+06	161.271	17.6413	4.14088	0.495764	NoSig
Q9NZT1	CALML5	Calmodulin-like protein 5	51806	9.54609e+06	2.09086e+07	1.43863e+07	3.55105e+06	3.5153e+06	3.06498e+06	0.0246599	3.37711e+06	270905	156407	8.02181	1.4947e+07	5.70198e+06	3.29204e+06	38.148	4.42597	2.14599	0.0789116	Up
B4DR57	C3	cDNA FLJ60818, highly similar to Complement C3	718	3.11828e+06	631038	3244.62	3.09751e+06	2.80601e+06	3.26667e+06	0.133291	3.05673e+06	233019	134534	7.62315	1.25085e+06	1.64742e+06	951138	131.704	0.409213	-1.28908	0.238826	NoSig
E7EMN6	PPP1R2	Protein phosphatase inhibitor 2 (Fragment)	5504	1.2263e+07	9.47303e+06	7.26415e+06	3.86175e+06	1.84783e+06	4.04087e+06	0.0162633	3.25015e+06	1.21775e+06	703066	37.4674	9.66672e+06	2.50503e+06	1.44628e+06	25.914	2.97424	1.57252	0.0622934	NoSig
Q9UBB6	NCDN	Neurochondrin	23154	1.26531e+07	212613	403491	588033	100688	1.00193e+06	0.402285	563550	451119	260454	80.0496	4.42308e+06	7.12808e+06	4.1154e+06	161.156	7.84861	2.97244	0.517498	NoSig
Q05209	PTPN12	Tyrosine-protein phosphatase non-receptor type 12	5782	3.76854e+06	7.52661e+06	9.20205e+06	2.82913e+06	3.1996e+06	537903	0.0622113	2.18888e+06	1.44174e+06	832387	65.8664	6.8324e+06	2.78248e+06	1.60647e+06	40.7248	3.12141	1.6422	0.138144	NoSig
P38159	RBMX	RNA-binding motif protein, X chromosome	27316	1.74634e+07	2.62057e+07	1.88099e+07	1.3682e+07	1.67903e+07	1.68827e+07	0.158682	1.5785e+07	1.82184e+06	1.05184e+06	11.5416	2.08263e+07	4.70704e+06	2.71761e+06	22.6014	1.31938	0.399856	0.272289	NoSig
Q9UNN8	PROCR	Endothelial protein C receptor	10544	3.61858e+06	3.54178e+06	3244.62	9.99149e+06	1.1441e+07	1.22971e+07	0.00294467	1.12432e+07	1.16546e+06	672876	10.3659	2.38787e+06	2.0655e+06	1.19252e+06	86.4998	0.212384	-2.23526	0.0226528	Down
P42765	ACAA2	3-ketoacyl-CoA thiolase, mitochondrial	10449	1.03427e+06	3244.62	3244.62	9.17047e+06	8.15281e+06	9.54048e+06	8.97108e-05	8.95459e+06	718581	414873	8.02472	346921	595264	343676	171.585	0.0387422	-4.68995	0.00348294	Down
P31040	SDHA	Succinate dehydrogenase [ubiquinone] flavoprotein subunit, mitochondrial	6389	8.12156e+06	1.17955e+06	1.29667e+06	1.2807e+06	2.99416e+06	948710	0.493619	1.74119e+06	1.09773e+06	633772	63.0446	3.53259e+06	3.97459e+06	2.29473e+06	112.512	2.02884	1.02065	0.591065	NoSig
P17301	ITGA2	Integrin alpha-2	3673	967826	285026	3244.62	4.82509e+06	3.57733e+06	4.51091e+06	0.00118317	4.30444e+06	649001	374701	15.0775	418699	495990	286360	118.46	0.0972714	-3.36184	0.0128757	Down
P33316	DUT	Deoxyuridine 5'-triphosphate nucleotidohydrolase, mitochondrial	1854	2.2424e+07	3.0478e+06	1.07286e+06	1.27039e+07	1.5949e+07	1.83024e+07	0.386273	1.56517e+07	2.81105e+06	1.62296e+06	17.96	8.84823e+06	1.17984e+07	6.8118e+06	133.342	0.565319	-0.822863	0.506363	NoSig
J3QRU4	VAMP2	Vesicle-associated membrane protein 2	6844	1.89656e+07	1.52672e+06	1.30441e+06	419583	3244.62	602294	0.302336	341707	307024	177260	89.8499	7.26558e+06	1.01331e+07	5.85037e+06	139.468	21.2626	4.41024	0.44243	NoSig
A0A024R324	RHOA	Epididymis secretory sperm binding protein	387	1.52109e+07	2.6013e+06	7.90082e+06	3.31127e+06	4.98767e+06	6.58067e+06	0.392985	4.95987e+06	1.63488e+06	943896	32.9621	8.571e+06	6.33144e+06	3.65546e+06	73.8705	1.72807	0.78916	0.51064	NoSig
Q6FGH9	DYNLL1	Dynein light chain	8655	1.91066e+07	1.71663e+06	1.28216e+06	1.6346e+06	662013	2.05929e+06	0.371606	1.45197e+06	716316	413565	49.3342	7.36846e+06	1.01678e+07	5.8704e+06	137.991	5.07481	2.34335	0.498397	NoSig
P15121	AKR1B1	Aldo-keto reductase family 1 member B1	231	2.45792e+07	4.11436e+07	5.14686e+06	1.09551e+08	1.31941e+08	1.4369e+08	0.0019152	1.28394e+08	1.73435e+07	1.00133e+07	13.508	2.36232e+07	1.80174e+07	1.04024e+07	76.2699	0.18399	-2.4423	0.0174431	Down
P05204	HMGN2	Non-histone chromosomal protein HMG-17	3151	1.11333e+08	1.38068e+08	2.14145e+08	1.29564e+07	1.12584e+07	1.30036e+07	0.00992934	1.24061e+07	994219	574013	8.01393	1.54515e+08	5.33427e+07	3.07974e+07	34.5226	12.4547	3.63862	0.0457019	Up
P12259	F5	Coagulation factor V	2153	1.11558e+07	2.07378e+07	1.98646e+07	5.71027e+06	5.88989e+06	5.20055e+06	0.019091	5.60024e+06	357598	206459	6.3854	1.72527e+07	5.29811e+06	3.05886e+06	30.7088	3.08071	1.62327	0.0683305	NoSig
Q9Y266	NUDC	Nuclear migration protein nudC	10726	2.86623e+07	2.99339e+07	3.07311e+07	1.48931e+07	1.29218e+07	9.55698e+06	0.00048838	1.24573e+07	2.69821e+06	1.55781e+06	21.6597	2.97758e+07	1.0434e+06	602409	3.5042	2.39023	1.25715	0.00876123	NoSig
A0A024R5S5	EIF3J	Eukaryotic translation initiation factor 3 subunit J	8669	1.86352e+07	3.40573e+07	2.80319e+07	8.61402e+06	1.34593e+07	8.98623e+06	0.0252254	1.03532e+07	2.6964e+06	1.55677e+06	26.0442	2.69081e+07	7.77219e+06	4.48728e+06	28.8842	2.59902	1.37797	0.0801152	NoSig
Q6DHZ2	PRKAR2B	Protein kinase, cAMP-dependent, regulatory, type II, beta	5577	8.34935e+06	2.75364e+06	1.9918e+06	683067	912212	1.64747e+06	0.180232	1.08092e+06	503851	290898	46.6132	4.36493e+06	3.47157e+06	2.00431e+06	79.5332	4.03817	2.0137	0.30243	NoSig
A0A024R222	PSAT1	Phosphoserine aminotransferase	29968	2.29175e+06	1.42325e+06	3244.62	9.25614e+06	8.88476e+06	9.11323e+06	0.000314469	9.08471e+06	187323	108151	2.06196	1.23942e+06	1.15528e+06	666999	93.2114	0.136429	-2.87378	0.00677805	Down
A0A6Q8PHA5	HARS1	Histidine--tRNA ligase, cytoplasmic	3035	1.05339e+06	2.23228e+06	2.9451e+06	8.9042e+06	8.69072e+06	6.62709e+06	0.00276638	8.074e+06	1.2576e+06	726075	15.5759	2.07692e+06	955376	551587	45.9996	0.257236	-1.95884	0.0216626	NoSig
A0A087WTF6	NCAM1	Neural cell adhesion molecule 1	4684	3.06949e+07	1.77954e+06	1.3165e+06	233687	313504	804827	0.328215	450673	309292	178570	68.629	1.12636e+07	1.68295e+07	9.71653e+06	149.415	24.9929	4.64345	0.465955	NoSig
B4DHK9		cDNA FLJ51656, highly similar to Actin-like protein 2		2.12303e+06	2.3038e+06	2.67182e+06	2.34967e+06	1.00649e+06	1.89527e+06	0.222056	1.75048e+06	683199	394445	39.0293	2.36622e+06	279671	161468	11.8193	1.35176	0.434835	0.352433	NoSig
P48740	MASP1	Mannan-binding lectin serine protease 1	5648	368999	627514	3244.62	5.79811e+06	6.92951e+06	5.04403e+06	0.000635287	5.92389e+06	949012	547912	16.0201	333252	313666	181095	94.1227	0.0562557	-4.15186	0.00930916	Down
O94856	NFASC	Neurofascin	23114	1.18179e+07	1.74233e+06	491608	4.11556e+06	2.28795e+06	3.82576e+06	0.743267	3.40976e+06	982258	567107	28.8073	4.68396e+06	6.20977e+06	3.58522e+06	132.575	1.37369	0.45806	0.80168	NoSig
Q9Y639	NPTN	Neuroplastin	27020	1.92271e+07	4.15856e+06	221634	4.98755e+06	9.3616e+06	3.92708e+06	0.782738	6.09208e+06	2.88071e+06	1.66318e+06	47.2861	7.86909e+06	1.00313e+07	5.7916e+06	127.478	1.29169	0.369262	0.83673	NoSig
B2R582		cDNA, FLJ92374, highly similar to Homo sapiens C-type lectin domain family 3, member B (CLEC3B), mRNA		2.12709e+06	3.73101e+06	680917	5.63071e+06	1.2084e+07	1.29408e+07	0.0312255	1.02185e+07	3.99615e+06	2.30718e+06	39.1071	2.17967e+06	1.52572e+06	880877	69.998	0.213307	-2.229	0.0907995	Down
B4DY09	ILF2	Interleukin enhancer-binding factor 2	3608	946141	3244.62	3244.62	5.70376e+06	3.17694e+06	9.64588e+06	0.0373037	6.17553e+06	3.26017e+06	1.88226e+06	52.7918	317543	544381	314299	171.435	0.0514196	-4.28154	0.100752	Down
P78324	SIRPA	Tyrosine-protein phosphatase non-receptor type substrate 1	140885	2.13009e+06	3.68891e+06	1.13203e+06	4.58686e+06	6.03211e+06	3.68832e+06	0.0721071	4.7691e+06	1.18248e+06	682703	24.7945	2.31701e+06	1.28865e+06	744001	55.6168	0.485839	-1.04145	0.14978	NoSig
A8K651		Complement component 1 Q subcomponent-binding protein, mitochondrial		180193	433731	3244.62	1.452e+06	9.26607e+06	8.45922e+06	0.0674621	6.39243e+06	4.29751e+06	2.48117e+06	67.2281	205723	216376	124925	105.178	0.0321822	-4.95759	0.144596	NoSig
P46783	RPS10	40S ribosomal protein S10	6204	2.08845e+07	3.08622e+07	5.77355e+07	2.18263e+07	1.17264e+07	1.36703e+07	0.143626	1.5741e+07	5.3589e+06	3.09396e+06	34.0442	3.64941e+07	1.90601e+07	1.10044e+07	52.228	2.31841	1.21314	0.253055	NoSig
A6XND1		Insulin-like growth factor-binding protein 3		1.46843e+08	1.97608e+08	1.67527e+08	1.61828e+08	7.84239e+07	1.46427e+08	0.230534	1.28893e+08	4.43805e+07	2.56231e+07	34.4321	1.7066e+08	2.5527e+07	1.4738e+07	14.9579	1.32404	0.404951	0.362672	NoSig
Q549N0	CFL2	Cofilin 2 (Muscle), isoform CRA_a	1073	3.53656e+07	1.61525e+06	3244.62	5.2872e+06	3.26397e+06	1.06047e+07	0.639181	6.38528e+06	3.79155e+06	2.18905e+06	59.3795	1.2328e+07	1.99674e+07	1.15282e+07	161.967	1.9307	0.949122	0.712341	NoSig
Q4L233	TPPP	Brain-specific protein p25 alpha, isoform CRA_b	11076	1.70786e+07	148349	195942	329493	97163.3	274723	0.378658	233793	121452	70120.6	51.9487	5.80762e+06	9.76095e+06	5.63549e+06	168.072	24.8408	4.63464	0.501938	NoSig
P14415	ATP1B2	Sodium/potassium-transporting ATPase subunit beta-2	482	2.18762e+07	1.90591e+06	2.03998e+06	1.68076e+06	2.65991e+06	3.98954e+06	0.431261	2.77674e+06	1.15881e+06	669041	41.7329	8.60737e+06	1.14914e+07	6.63454e+06	133.506	3.09982	1.63218	0.538421	NoSig
A0A140VJT8	RNH1	Ribonuclease inhibitor	6050	204651	1.4047e+06	306536	6.61026e+06	5.13736e+06	6.94145e+06	0.00115668	6.22969e+06	960366	554468	15.416	638628	665387	384162	104.19	0.102514	-3.28611	0.0128746	Down
A0A0C4DGI3	CS	Citrate synthase	1431	3.47575e+07	5.04709e+06	5.38135e+06	4.40807e+06	3.9529e+06	5.56079e+06	0.350141	4.64059e+06	828780	478497	17.8594	1.5062e+07	1.70576e+07	9.84823e+06	113.25	3.2457	1.69853	0.483889	NoSig
V9GYM3	APOA2	Apolipoprotein A-II	336	3.76265e+07	2.54122e+07	1.25911e+07	5.85515e+07	5.15439e+07	5.32195e+07	0.0178194	5.44383e+07	3.65935e+06	2.11273e+06	6.72202	2.52099e+07	1.2519e+07	7.22782e+06	49.6588	0.463092	-1.11063	0.0664251	NoSig
Q6I9T8	PPP2CA	Serine/threonine-protein phosphatase	5515	8.55336e+06	3244.62	3244.62	43074.1	1.86022e+06	4.33324e+06	0.815578	2.07884e+06	2.15342e+06	1.24328e+06	103.587	2.85328e+06	4.93641e+06	2.85004e+06	173.008	1.37253	0.456841	0.862799	NoSig
P11717	IGF2R	Cation-independent mannose-6-phosphate receptor	3482	2.81779e+06	5.40207e+06	5.1649e+06	1.0551e+06	1.76949e+06	947620	0.0206906	1.2574e+06	446722	257915	35.5274	4.46159e+06	1.4285e+06	824745	32.0178	3.54825	1.82711	0.0714634	NoSig
A0A384N6H6		Septin		3.79262e+06	1.23035e+06	2.29072e+06	3.29277e+06	2.89179e+06	5.50771e+06	0.255924	3.89743e+06	1.40889e+06	813421	36.1491	2.4379e+06	1.28746e+06	743315	52.8102	0.625514	-0.676885	0.390482	NoSig
P50991	CCT4	T-complex protein 1 subunit delta	10575	1.01255e+07	2.24837e+06	2.73023e+06	4.2548e+06	5.49172e+06	7.338e+06	0.819005	5.69484e+06	1.5516e+06	895819	27.2458	5.03469e+06	4.41532e+06	2.54919e+06	87.698	0.884079	-0.177752	0.864878	NoSig
B5MDF5	RAN	GTP-binding nuclear protein Ran	5901	1.8398e+07	4.26354e+06	1.33584e+06	1.06851e+07	7.07827e+06	9.89492e+06	0.831691	9.21943e+06	1.89592e+06	1.09461e+06	20.5644	7.99914e+06	9.12391e+06	5.26769e+06	114.061	0.867639	-0.204832	0.875153	NoSig
Q15555	MAPRE2	Microtubule-associated protein RP/EB family member 2	10982	6.13636e+06	1.59131e+06	746447	1.20072e+06	1.70718e+06	1.73756e+06	0.490428	1.54849e+06	301560	174106	19.4745	2.8247e+06	2.89892e+06	1.67369e+06	102.627	1.82417	0.867241	0.588174	NoSig
Q96FJ2	DYNLL2	Dynein light chain 2, cytoplasmic	140735	5.71427e+06	3244.62	3244.62	1.38818e+06	683088	807831	0.646968	959700	376281	217246	39.2082	1.90692e+06	3.29726e+06	1.90367e+06	172.91	1.98699	0.990588	0.719466	NoSig
A0A024QZ77	EFHD2	EF-hand domain family, member D2, isoform CRA_a	79180	1.42233e+07	2.98798e+06	2.15852e+06	3.8554e+06	4.27872e+06	5.67426e+06	0.661664	4.6028e+06	951752	549494	20.6777	6.45661e+06	6.73895e+06	3.89073e+06	104.373	1.40276	0.488266	0.732981	NoSig
A0A024R580	CAPN1	Calpain-1 catalytic subunit	823	1.29278e+06	1.56155e+06	3.92603e+06	3.57035e+06	2.06923e+06	5.61127e+06	0.323392	3.75029e+06	1.77786e+06	1.02645e+06	47.406	2.26012e+06	1.44896e+06	836560	64.11	0.602653	-0.730601	0.461879	NoSig
A0A8Q3WLD1	DKC1	H/ACA ribonucleoprotein complex subunit DKC1	1736	1.49005e+07	2.08685e+07	3.27482e+07	6.73366e+06	3.34484e+06	7.26886e+06	0.0339896	5.78245e+06	2.12793e+06	1.22856e+06	36.7997	2.2839e+07	9.08558e+06	5.24556e+06	39.7809	3.94971	1.98175	0.0955769	NoSig
E9PIE3	CAVIN3	Caveolae-associated protein 3	112464	9.32558e+06	1.92739e+07	1.99156e+07	8.04495e+06	5.83119e+06	8.85313e+06	0.0724044	7.57643e+06	1.5645e+06	903266	20.6496	1.61717e+07	5.93758e+06	3.42807e+06	36.7159	2.13448	1.09388	0.150292	NoSig
Q7Z794	KRT77	Keratin, type II cytoskeletal 1b	374454	3.32181e+07	8.43792e+07	4.4501e+07	1.30732e+07	1.03417e+07	3.02958e+06	0.0458905	8.81483e+06	5.19297e+06	2.99816e+06	58.9118	5.40328e+07	2.68795e+07	1.55189e+07	49.7466	6.12976	2.61583	0.113479	Up
Q567R0	UQCRH	UQCRH protein	7388	6.54062e+06	2.67566e+06	3.59267e+06	3.69249e+06	8.12847e+06	5.72403e+06	0.413838	5.84833e+06	2.2206e+06	1.28206e+06	37.9698	4.26965e+06	2.01945e+06	1.16593e+06	47.2979	0.730063	-0.453906	0.525459	NoSig
A0A7P0TAE9	CANX	Calnexin	821	3.1683e+07	5.41826e+07	3.98569e+07	1.46886e+07	1.64032e+07	4.78832e+06	0.0162678	1.196e+07	6.26978e+06	3.61986e+06	52.4227	4.19075e+07	1.13891e+07	6.5755e+06	27.1768	3.50396	1.80899	0.0622934	NoSig
Q9UI15	TAGLN3	Transgelin-3	29114	3.06052e+07	3244.62	3244.62	743627	1.10581e+06	891998	0.413977	913813	182076	105121	19.9248	1.02039e+07	1.7668e+07	1.02006e+07	173.15	11.1663	3.48108	0.525459	NoSig
J3KS05	CBX1	Chromobox protein homolog 1 (Fragment)	10951	4.20158e+06	1.80024e+07	1.16521e+07	2.34156e+06	3.44221e+06	2.15627e+06	0.0974124	2.64668e+06	695150	401345	26.265	1.12854e+07	6.9077e+06	3.98816e+06	61.2094	4.26397	2.0922	0.185428	NoSig
Q16777	H2AC20	Histone H2A type 2-C	8338	256913	137388	3244.62	71838.7	330419	1.7242e+06	0.328542	708818	888798	513148	125.392	132515	126904	73268.3	95.7659	0.186953	-2.41926	0.466038	NoSig
Q16706	MAN2A1	Alpha-mannosidase 2	4124	1.43739e+06	2.14343e+06	630319	3.9854e+06	7.20301e+06	7.3443e+06	0.0155639	6.17757e+06	1.89979e+06	1.09684e+06	30.753	1.40371e+06	757116	437121	53.9367	0.227227	-2.13779	0.0605376	Down
A0A8J8ZCA0	LPA	Apolipoprotein(a)	4018	1.79208e+07	2.81423e+07	1.72112e+07	1.83623e+07	1.92065e+07	1.63405e+07	0.438571	1.79698e+07	1.47281e+06	850327	8.19604	2.10914e+07	6.11656e+06	3.5314e+06	29.0003	1.17372	0.231084	0.543395	NoSig
A0A158RFU3	PTMS	Parathymosin	5763	1.65323e+08	3.67236e+08	5.69546e+08	9.10108e+07	1.5717e+08	9.30272e+07	0.0994391	1.13736e+08	3.76285e+07	2.17248e+07	33.0841	3.67368e+08	2.02112e+08	1.16689e+08	55.0161	3.23001	1.69154	0.188438	NoSig
E7EX73	EIF4G1	Eukaryotic translation initiation factor 4 gamma 1	1981	1.44735e+07	2.18398e+07	2.6087e+07	1.07189e+07	1.3898e+07	1.2483e+07	0.0744155	1.23667e+07	1.59275e+06	919572	12.8794	2.08001e+07	5.87613e+06	3.39258e+06	28.2505	1.68195	0.750133	0.153071	NoSig
A0A2R8Y880	RBBP6	E3 ubiquitin-protein ligase RBBP6 (Fragment)	5930	1.67772e+06	4.15396e+06	5.05889e+06	3244.62	175570	3244.62	0.0243085	60686.2	99491.8	57441.6	163.945	3.63019e+06	1.75038e+06	1.01058e+06	48.2173	59.8191	5.90253	0.0783303	Up
A6NHL2	TUBAL3	Tubulin alpha chain-like 3	79861	3.36549e+07	211057	3244.62	134446	1.74049e+06	2.88908e+06	0.435657	1.58801e+06	1.38363e+06	798841	87.1302	1.12897e+07	1.93691e+07	1.11827e+07	171.564	7.10937	2.82972	0.541598	NoSig
Q4W4Y1	PDCD6IP	Dopamine receptor interacting protein 4	10015	3.44541e+06	8.63149e+06	1.09812e+07	8.06644e+06	8.19233e+06	8.45481e+06	0.81666	8.23786e+06	198147	114400	2.40532	7.68602e+06	3.85581e+06	2.22615e+06	50.1666	0.933011	-0.100034	0.863634	NoSig
M0QXD6	GTF2F1	Transcription initiation factor IIF subunit alpha (Fragment)	2962	6.26166e+06	6.8873e+06	9.29689e+06	3.40797e+06	2.00646e+06	2.71075e+06	0.0091245	2.70839e+06	700758	404583	25.8736	7.48195e+06	1.60261e+06	925269	21.4197	2.76251	1.46598	0.0437031	NoSig
Q59EQ1		Cadherin 11, type 2 isoform 1 preproprotein variant (Fragment)		2.26912e+07	4.38212e+07	6.99608e+07	1.18189e+07	1.60338e+07	9.17373e+06	0.0744153	1.23421e+07	3.45985e+06	1.99755e+06	28.0328	4.54911e+07	2.3679e+07	1.36711e+07	52.0521	3.68583	1.88199	0.153071	NoSig
P47755	CAPZA2	F-actin-capping protein subunit alpha-2	830	3.37817e+07	8.75838e+07	8.58583e+07	6.77493e+07	3.73145e+07	4.38021e+07	0.38436	4.9622e+07	1.60304e+07	9.25513e+06	32.3049	6.90746e+07	3.05767e+07	1.76535e+07	44.2662	1.39202	0.477176	0.505284	NoSig
P62906	RPL10A	60S ribosomal protein L10a	4736	3.43707e+06	323429	3244.62	1.11512e+07	9.74688e+06	1.42357e+07	0.00369609	1.17113e+07	2.29622e+06	1.32572e+06	19.6069	1.25458e+06	1.89686e+06	1.09515e+06	151.195	0.107126	-3.22262	0.025573	Down
Q9GZX9	TWSG1	Twisted gastrulation protein homolog 1	57045	1.03481e+07	1.61003e+07	2.21758e+06	8.12435e+06	9.24436e+06	4.21752e+06	0.612784	7.19541e+06	2.63903e+06	1.52364e+06	36.6766	9.55533e+06	6.97524e+06	4.02716e+06	72.9984	1.32798	0.409228	0.68966	NoSig
P62750	RPL23A	60S ribosomal protein L23a	6147	2.71764e+07	6.5951e+06	7.87763e+06	1.08213e+07	8.45053e+06	1.12506e+07	0.610062	1.01741e+07	1.50805e+06	870674	14.8224	1.3883e+07	1.15302e+07	6.65699e+06	83.0526	1.36454	0.448418	0.688159	NoSig
P20336	RAB3A	Ras-related protein Rab-3A	5864	4.14829e+07	3244.62	3244.62	1.55046e+06	550054	1.83728e+06	0.416674	1.3126e+06	675773	390158	51.4837	1.38298e+07	2.39483e+07	1.38265e+07	173.164	10.5362	3.39728	0.527812	NoSig
D3DQ79	NEXN	Nexilin (F actin binding protein), isoform CRA_b	91624	7.02602e+06	1.42882e+07	1.76969e+07	5.53265e+06	1.79542e+06	3.64494e+06	0.0483369	3.65767e+06	1.86865e+06	1.07886e+06	51.0885	1.30037e+07	5.45016e+06	3.14665e+06	41.9124	3.55518	1.82992	0.117662	NoSig
A0A6I8PIW1	HSPA12A	Heat shock 70 kDa protein 12A	259217	8.66546e+06	639975	2.38962e+06	3244.62	2.30535e+06	1.60481e+06	0.363188	1.30447e+06	1.18007e+06	681316	90.464	3.89835e+06	4.22011e+06	2.43648e+06	108.254	2.98846	1.5794	0.492471	NoSig
P17987	TCP1	T-complex protein 1 subunit alpha	6950	6.97746e+06	639214	623867	1.26482e+07	1.317e+07	1.39956e+07	0.00809054	1.32713e+07	679352	392224	5.11896	2.74685e+06	3.66383e+06	2.11531e+06	133.383	0.206977	-2.27246	0.0405899	Down
A0A140VKE7	HSPA4L	Testis tissue sperm-binding protein Li 64n	22824	4.3067e+06	3244.62	316879	1.40303e+06	1.15586e+06	2.38654e+06	0.944567	1.64848e+06	651020	375866	39.4922	1.54228e+06	2.3992e+06	1.38518e+06	155.562	0.935576	-0.0960736	0.959149	NoSig
A0A0D9SF98	NCAM1	Neural cell adhesion molecule 1 (Fragment)	4684	1.05554e+06	3244.62	3244.62	113095	422580	658915	0.914093	398197	273726	158036	68.7414	354009	607541	350764	171.618	0.88903	-0.169697	0.936234	NoSig
Q13308	PTK7	Inactive tyrosine-protein kinase 7	5754	719754	238316	3244.62	8.42057e+06	8.70934e+06	8.34574e+06	4.31057e-06	8.49189e+06	192005	110854	2.26104	320438	365246	210875	113.983	0.0377347	-4.72797	0.00081999	Down
I0B0K8	FLG	Truncated profilaggrin	2312	1.77875e+06	7.34304e+06	1.75754e+06	670431	3244.62	287901	0.151537	320525	334787	193290	104.45	3.62644e+06	3.21868e+06	1.85831e+06	88.756	11.3141	3.50004	0.263389	NoSig
P05937	CALB1	Calbindin	793	1.83267e+07	391516	232864	1.37232e+06	2.8914e+06	1.37077e+06	0.502245	1.87816e+06	877490	506619	46.7207	6.31703e+06	1.0401e+07	6.00501e+06	164.65	3.36341	1.74992	0.598538	NoSig
Q96DB6	PDS5A	PDS5A protein (Fragment)	23244	4.79941e+06	8.63165e+06	1.20827e+07	711781	2.22266e+06	1.71792e+06	0.0318373	1.55079e+06	769180	444087	49.5994	8.5046e+06	3.64332e+06	2.10347e+06	42.8395	5.48406	2.45524	0.0917608	Up
A4D0Z3	ARF5	ADP-ribosylation factor	381	2.36453e+07	3.2497e+06	2.65013e+06	4.77696e+06	4.99018e+06	3.47682e+06	0.476035	4.41465e+06	819154	472939	18.5553	9.84838e+06	1.19522e+07	6.90063e+06	121.363	2.23084	1.15759	0.576069	NoSig
B9EG90	TOP1	DNA topoisomerase I	7150	1.35955e+07	1.36907e+07	2.09889e+07	4.01672e+06	1.5584e+06	3.772e+06	0.00724153	3.11571e+06	1.35421e+06	781854	43.464	1.60917e+07	4.24138e+06	2.44876e+06	26.3576	5.1647	2.36869	0.0378695	Up
B4DM27		cDNA FLJ54637, highly similar to Homo sapiens BAT2 domain containing 1 (BAT2D1), mRNA (Fragment)		1.03808e+06	2.26606e+06	2.51343e+06	1.94272e+06	3244.62	3244.62	0.178503	649736	1.11976e+06	646492	172.34	1.93919e+06	790121	456176	40.7449	2.98458	1.57753	0.300209	NoSig
P10644	PRKAR1A	cAMP-dependent protein kinase type I-alpha regulatory subunit	5573	2.24666e+07	3.74629e+07	2.55648e+07	7.21273e+06	7.54749e+06	6.42486e+06	0.00946513	7.06169e+06	576354	332758	8.16169	2.84981e+07	7.91679e+06	4.57076e+06	27.78	4.03559	2.01278	0.0446839	Up
B3KR50		cDNA FLJ33691 fis, clone BRAWH2002976, highly similar to GROWTH FACTOR RECEPTOR-BOUND PROTEIN 2		8.49983e+06	544697	3244.62	1.28468e+06	867779	1.17312e+06	0.525996	1.10853e+06	215827	124608	19.4697	3.01592e+06	4.75691e+06	2.7464e+06	157.727	2.72066	1.44396	0.618573	NoSig
A0A0K0K1K7	PGLS	6-phosphogluconolactonase	25796	326425	9.97977e+06	7.85849e+06	1.35963e+07	1.88324e+07	1.25612e+07	0.0636569	1.49966e+07	3.36195e+06	1.94102e+06	22.4181	6.0549e+06	5.07312e+06	2.92896e+06	83.7853	0.403751	-1.30846	0.139677	NoSig
C9JB30	MAPRE3	Microtubule-associated protein RP/EB family member 3 (Fragment)	22924	5.394e+07	2.69153e+07	5.4704e+07	1.35372e+07	713092	6.57751e+06	0.0178691	6.9426e+06	6.41985e+06	3.7065e+06	92.4704	4.51864e+07	1.58279e+07	9.13824e+06	35.028	6.50857	2.70234	0.0664251	Up
Q14257	RCN2	Reticulocalbin-2	5955	1.81507e+07	2.28541e+07	2.59707e+07	6.08251e+06	7.3691e+06	1.05604e+07	0.00555368	8.00401e+06	2.30548e+06	1.33107e+06	28.804	2.23251e+07	3.93676e+06	2.27289e+06	17.6338	2.78925	1.47988	0.0326958	NoSig
D3DPS3	MAP7D1	Arginine/proline rich coiled-coil 1, isoform CRA_b	55700	1.20778e+07	1.63669e+07	2.12333e+07	5.75525e+06	1.32374e+07	4.54183e+06	0.083168	7.84482e+06	4.70933e+06	2.71894e+06	60.0311	1.65593e+07	4.58078e+06	2.64472e+06	27.6629	2.11086	1.07783	0.16585	NoSig
I1W660	DKK1	Dickkopf-like protein 1	22943	7.71791e+06	3.13551e+07	1.82079e+07	1.63893e+07	1.15142e+07	1.16213e+07	0.446882	1.3175e+07	2.78423e+06	1.60748e+06	21.1328	1.90936e+07	1.18435e+07	6.83782e+06	62.0283	1.44924	0.535293	0.54978	NoSig
Q96HC4	PDLIM5	PDZ and LIM domain protein 5	10611	7.15144e+06	1.43043e+07	2.43045e+07	2.16043e+06	3.42748e+06	2.13512e+06	0.0640104	2.57434e+06	738946	426630	28.7042	1.52534e+07	8.61584e+06	4.97436e+06	56.4846	5.92517	2.56686	0.140245	NoSig
G3V4U0	FBLN5	Fibulin-5	10516	2.86229e+06	3.61002e+06	4.75852e+06	6.14576e+06	9.52014e+06	1.19186e+07	0.0364948	9.19484e+06	2.90015e+06	1.6744e+06	31.541	3.74361e+06	955145	551453	25.514	0.407143	-1.29639	0.0996097	NoSig
B7ZC39	SH3GLB2	Endophilin-B2	56904	1.03555e+07	5.70605e+06	3.24133e+06	2.58273e+06	2.06048e+06	2.34153e+06	0.121065	2.32825e+06	261375	150905	11.2263	6.43429e+06	3.61255e+06	2.08571e+06	56.1453	2.76358	1.46654	0.220932	NoSig
F5GY37	PHB2	Prohibitin	11331	1.02593e+07	240844	411337	4.64212e+07	4.5855e+07	4.04292e+07	0.00044504	4.42351e+07	3.30815e+06	1.90996e+06	7.47857	3.63715e+06	5.73556e+06	3.31143e+06	157.694	0.0822232	-3.60431	0.00833745	Down
A0A3B3ITK7	PGM1	Phosphoglucomutase-1	5236	6.01324e+06	3244.62	3244.62	158835	155976	474690	0.433859	263167	183190	105765	69.61	2.00658e+06	3.46987e+06	2.00333e+06	172.925	7.62474	2.93069	0.54006	NoSig
Q9BPU6	DPYSL5	Dihydropyrimidinase-related protein 5	56896	1.22147e+07	3244.62	61038	435269	1.802e+06	1.50639e+06	0.524199	1.24789e+06	719102	415174	57.6256	4.09301e+06	7.03369e+06	4.0609e+06	171.846	3.27995	1.71367	0.617195	NoSig
P46087	NOP2	Probable 28S rRNA (cytosine(4447)-C(5))-methyltransferase	4839	3.04487e+06	9.91176e+06	1.04492e+07	2.38844e+06	2.23421e+06	1.59561e+06	0.075067	2.07275e+06	420353	242691	20.2799	7.80194e+06	4.12849e+06	2.38359e+06	52.9163	3.76405	1.91229	0.153984	NoSig
P02585	TNNC2	Troponin C, skeletal muscle	7125	897011	1.62127e+07	1.60781e+06	3244.62	1.05044e+06	382044	0.313475	478577	530232	306130	110.793	6.23917e+06	8.64462e+06	4.99098e+06	138.554	13.0369	3.70453	0.453069	NoSig
O14594	NCAN	Neurocan core protein	1463	1.35325e+07	1.52515e+06	804678	1.18781e+06	446562	846794	0.341258	827057	371020	214209	44.8603	5.28744e+06	7.1495e+06	4.12777e+06	135.217	6.39308	2.67651	0.478052	NoSig
A0A1U9X9A5		PRRC2A		4.28117e+06	5.88829e+06	6.85847e+06	1.33688e+06	1.27382e+06	724103	0.00418175	1.1116e+06	337063	194603	30.3222	5.67598e+06	1.3017e+06	751536	22.9335	5.10612	2.35223	0.0272044	Up
B7Z2B0		Calcium/calmodulin-dependent protein kinase		7.66606e+06	1.30864e+06	1.51832e+06	288753	6489.23	3244.62	0.178837	99495.6	163910	94633.3	164.741	3.49767e+06	3.61145e+06	2.08507e+06	103.253	35.154	5.13562	0.30043	NoSig
A0A0S2Z505	PSTPIP2	Proline-serine-threonine phosphatase interacting protein 2 isoform 3	9050	1.54294e+07	1.67143e+07	2.38987e+07	7.85857e+06	9.11391e+06	6.14583e+06	0.0166905	7.7061e+06	1.4899e+06	860196	19.3341	1.86808e+07	4.56428e+06	2.63519e+06	24.433	2.42416	1.27748	0.0632574	NoSig
Q9Y2X3	NOP58	Nucleolar protein 58	51602	4.5214e+06	9.41417e+06	1.61077e+07	7.63154e+06	1.03201e+06	5.06098e+06	0.232416	4.57485e+06	3.32651e+06	1.92056e+06	72.7131	1.00144e+07	5.81645e+06	3.35813e+06	58.0806	2.18902	1.13029	0.364188	NoSig
B2R960		cDNA, FLJ94230, highly similar to Homo sapiens thioredoxin-like 1 (TXNL1), mRNA		5.85632e+06	1.09148e+06	1.19963e+06	2.3822e+06	3.92344e+06	4.12502e+06	0.671181	3.47689e+06	953370	550429	27.4202	2.71581e+06	2.7203e+06	1.57057e+06	100.165	0.781104	-0.356413	0.740751	NoSig
A0A5C2GJB3		IG c628_light_IGKV3-15_IGKJ1 (Fragment)		307375	3244.62	1.86348e+06	1.2701e+07	1.64816e+07	1.57249e+07	0.000383163	1.49692e+07	2.00038e+06	1.15492e+06	13.3633	724701	997868	576120	137.694	0.0484128	-4.36847	0.00761183	Down
P62424	RPL7A	60S ribosomal protein L7a	6130	2.81251e+07	3.12884e+07	4.85259e+07	9.32277e+06	1.7824e+07	1.73312e+07	0.037643	1.4826e+07	4.77231e+06	2.75529e+06	32.1887	3.59798e+07	1.09797e+07	6.33915e+06	30.5164	2.4268	1.27906	0.10111	NoSig
E9PCY7	HNRNPH1	Heterogeneous nuclear ribonucleoprotein H	3187	1.59844e+07	1.87839e+06	426490	1.96344e+06	1.64928e+06	2.30582e+06	0.452965	1.97285e+06	328368	189584	16.6444	6.09642e+06	8.59395e+06	4.96172e+06	140.967	3.09016	1.62768	0.554268	NoSig
A0A024R3W7	EEF1B2	Elongation factor 1-beta	1933	6.91985e+06	8.5989e+06	3.40664e+06	4.88273e+06	2.19766e+07	2.45316e+07	0.163795	1.71303e+07	1.06834e+07	6.16804e+06	62.3653	6.30846e+06	2.64958e+06	1.52973e+06	42.0003	0.368263	-1.44119	0.279927	NoSig
Q02978	SLC25A11	Mitochondrial 2-oxoglutarate/malate carrier protein	8402	1.09455e+07	538824	3244.62	3244.62	422281	3244.62	0.359454	142923	241931	139679	169.273	3.82918e+06	6.16871e+06	3.56151e+06	161.097	26.7919	4.74372	0.49009	NoSig
V9HWG9	GSTO1	Glutathione S-transferase omega	9446	3.35899e+06	4.04015e+06	3.66445e+06	1.59559e+07	1.84192e+07	2.4065e+07	0.00279719	1.948e+07	4.15731e+06	2.40023e+06	21.3414	3.68786e+06	341185	196983	9.25157	0.189315	-2.40114	0.0218461	Down
Q8NI22	MCFD2	Multiple coagulation factor deficiency protein 2	90411	3.80609e+06	2.3513e+07	1.57882e+07	1.65102e+06	2.16029e+06	1.09369e+06	0.0908136	1.635e+06	533481	308005	32.6288	1.43691e+07	9.92979e+06	5.73297e+06	69.1052	8.78842	3.1356	0.177197	NoSig
Q04721	NOTCH2	Neurogenic locus notch homolog protein 2	4853	3.50339e+06	7.01228e+06	8.09531e+06	1.89344e+06	1.379e+06	1.75163e+06	0.0314308	1.67469e+06	265711	153408	15.8663	6.20366e+06	2.40038e+06	1.38586e+06	38.6929	3.70436	1.88923	0.0911215	NoSig
Q86YM7	HOMER1	Homer protein homolog 1	9456	1.34237e+07	593457	503638	6.16855e+06	1.15823e+07	6.21089e+06	0.535917	7.98726e+06	3.1135e+06	1.79758e+06	38.9808	4.84025e+06	7.43358e+06	4.29178e+06	153.578	0.605996	-0.72262	0.626754	NoSig
Q9UH51	LDLR	Low density lipoprotein receptor (Fragment)	3949	2.12657e+07	4.95898e+07	3.87879e+07	1.22149e+07	1.77128e+07	1.32583e+07	0.0581913	1.43953e+07	2.92002e+06	1.68588e+06	20.2845	3.65478e+07	1.42943e+07	8.25282e+06	39.1113	2.53886	1.34418	0.132395	NoSig
P53634	CTSC	Dipeptidyl peptidase 1	1075	3244.62	413905	298293	7.38171e+06	9.08566e+06	1.04236e+07	0.000603405	8.96367e+06	1.52463e+06	880245	17.009	238481	211763	122261	88.7967	0.0266053	-5.23214	0.00921224	Down
A0A7I2V2U8	TWF2	Twinfilin-2	11344	478992	3244.62	3244.62	4.72878e+06	4.38309e+06	4.89702e+06	3.30037e-05	4.66963e+06	262020	151277	5.61116	161827	274673	158583	169.732	0.0346552	-4.85078	0.00221137	Down
O15083	ERC2	ERC protein 2	26059	1.00902e+07	1.27507e+06	908483	7.59231e+06	2.98772e+06	1.1083e+07	0.457346	7.22101e+06	4.06038e+06	2.34426e+06	56.2302	4.09126e+06	5.19848e+06	3.00134e+06	127.063	0.566577	-0.819656	0.558706	NoSig
A0A6Q8PGZ8	GARS1	Glycine--tRNA ligase	2617	6.38792e+06	3.2101e+06	3.68425e+06	3.78468e+06	4.24226e+06	3.05171e+06	0.522271	3.69288e+06	600563	346735	16.2627	4.42742e+06	1.71431e+06	989758	38.7203	1.19891	0.261721	0.616111	NoSig
P61106	RAB14	Ras-related protein Rab-14	51552	4.99966e+06	3244.62	3244.62	122342	193265	236663	0.423167	184090	57710.3	33319	31.349	1.66872e+06	2.88468e+06	1.66547e+06	172.868	9.06468	3.18026	0.532179	NoSig
Q5JUW8	DLG3	Discs, large homolog 3 (Neuroendocrine-dlg, Drosophila), isoform CRA_b	1741	4.02205e+06	1.05472e+06	171236	1.6888e+06	1.82811e+06	1.42389e+06	0.934499	1.64693e+06	205335	118550	12.4677	1.74934e+06	2.01719e+06	1.16462e+06	115.312	1.06218	0.0870241	0.951536	NoSig
P23396	RPS3	40S ribosomal protein S3	6188	1.23058e+07	5.27616e+06	5.81007e+06	1.58402e+07	1.64395e+07	1.68478e+07	0.0196858	1.63759e+07	506810	292607	3.09486	7.79734e+06	3.91356e+06	2.25949e+06	50.1909	0.476148	-1.07052	0.0694835	NoSig
Q969H8	MYDGF	Myeloid-derived growth factor	56005	1.45867e+06	1.78658e+06	1.61011e+06	3.46617e+07	2.3226e+07	2.33089e+07	0.00258521	2.70655e+07	6.57859e+06	3.79815e+06	24.3062	1.61845e+06	164114	94751.2	10.1402	0.0597976	-4.06377	0.0207462	Down
A0A0S2Z4Z0	RBM14	RNA binding motif protein 14 isoform 1 (Fragment)	10432	1.35838e+07	2.66118e+06	1.48906e+06	1.07809e+07	6.73775e+06	1.14903e+07	0.41386	9.66964e+06	2.56375e+06	1.48018e+06	26.5134	5.91134e+06	6.67032e+06	3.85111e+06	112.84	0.611329	-0.709978	0.525459	NoSig
A0A5C2H0H1		IG c1570_light_IGKV3-11_IGKJ3 (Fragment)		1.07724e+06	1.07173e+06	3244.62	4.09268e+07	4.84672e+07	4.87603e+07	6.24065e-05	4.60514e+07	4.44045e+06	2.5637e+06	9.64238	717404	618486	357083	86.2117	0.0155783	-6.00432	0.00282488	Down
A0A5C2GBP7		IGL c151_light_IGKV2D-28_IGKJ3 (Fragment)		172985	212093	311120	3.73562e+06	2.54908e+06	4.28171e+06	0.00303914	3.52214e+06	885827	511433	25.1503	232066	71200.4	41107.6	30.6811	0.0658878	-3.92384	0.0229486	Down
A0A5C2FY23		IGL c1861_light_IGKV2-28_IGKJ1 (Fragment)		328711	3244.62	3244.62	1.45968e+06	5.68368e+06	6.19967e+06	0.0449945	4.44768e+06	2.60051e+06	1.50141e+06	58.469	111733	187908	108489	168.175	0.0251218	-5.31492	0.112581	Down
I6L9C8	ZNF428	Zinc finger protein 428	126299	4.24832e+06	2.15847e+07	9.769e+06	8.07499e+06	1.03064e+07	4.96729e+06	0.487176	7.78288e+06	2.68149e+06	1.54816e+06	34.4538	1.18673e+07	8.85663e+06	5.11338e+06	74.6303	1.5248	0.608621	0.585243	NoSig
O95810	CAVIN2	Caveolae-associated protein 2	8436	1.24318e+07	1.37396e+07	2.57471e+07	3.39765e+06	1.00223e+06	2.72485e+06	0.0254709	2.37491e+06	1.23546e+06	713293	52.0213	1.73062e+07	7.33928e+06	4.23733e+06	42.4084	7.28708	2.86534	0.0804631	Up
B4DWC4		Chloride intracellular channel protein		3.46697e+06	4.47852e+06	4.4615e+06	6.23387e+06	6.47508e+06	8.15971e+06	0.0151432	6.95622e+06	1.04921e+06	605763	15.0831	4.13566e+06	579166	334381	14.0042	0.594528	-0.750184	0.0598479	NoSig
Q5U043		S-(hydroxymethyl)glutathione dehydrogenase		1.93154e+06	881176	1.28166e+06	3.4835e+06	4.5502e+06	4.19223e+06	0.00346762	4.07531e+06	542877	313430	13.3211	1.36479e+06	530093	306050	38.8406	0.334893	-1.57823	0.0245417	NoSig
Q65ZC9	scFv	Single-chain Fv (Fragment)		1.09343e+06	1.27448e+06	3244.62	8.29198e+07	7.93918e+07	6.92215e+07	5.00724e-05	7.71777e+07	7.11251e+06	4.10641e+06	9.21576	790383	687666	397024	87.0042	0.0102411	-6.60949	0.00260025	Down
Q9H307	PNN	Pinin	5411	2.75686e+07	9.63712e+07	5.03333e+07	4.29436e+06	6.31094e+06	3.17708e+06	0.0575302	4.59412e+06	1.58829e+06	916999	34.5722	5.8091e+07	3.50512e+07	2.02368e+07	60.3384	12.6446	3.66045	0.131194	NoSig
A0A5C2G481		IGL c2745_light_IGKV1-6_IGKJ1 (Fragment)		439064	2.1301e+06	1.57585e+06	6.18392e+06	5.06983e+06	6.13216e+06	0.00200931	5.79531e+06	628811	363044	10.8504	1.38167e+06	862077	497721	62.3939	0.238412	-2.06847	0.0179418	Down
D6RD44	TCEAL4	Transcription elongation factor A protein-like 4 (Fragment)	79921	6.00851e+06	9.824e+06	9.9781e+06	3.42085e+06	1.74283e+06	2.80797e+06	0.0127982	2.65722e+06	849110	490234	31.9549	8.60354e+06	2.24868e+06	1.29828e+06	26.1367	3.2378	1.69501	0.0539208	NoSig
O15075	DCLK1	Serine/threonine-protein kinase DCLK1	9201	8.85128e+06	452117	1.76325e+06	1.12849e+06	181798	599576	0.309268	636622	474434	273915	74.5236	3.68888e+06	4.51858e+06	2.6088e+06	122.492	5.79446	2.53467	0.449182	NoSig
A0A0S2Z3Q4	CRK	V-crk sarcoma virus CT10 oncogene-like protein isoform 1 (Fragment)	1398	9.69764e+06	389167	3244.62	1.48842e+06	844209	1.90109e+06	0.572955	1.41124e+06	532651	307526	37.7435	3.36335e+06	5.48905e+06	3.16911e+06	163.202	2.38326	1.25294	0.65862	NoSig
Q02790	FKBP4	Peptidyl-prolyl cis-trans isomerase FKBP4	2288	1.19751e+07	1.74437e+07	2.73147e+07	5.79703e+06	6.21545e+06	3.50774e+06	0.0396202	5.17341e+06	1.4576e+06	841545	28.1748	1.89112e+07	7.7744e+06	4.48855e+06	41.1101	3.65546	1.87005	0.104141	NoSig
Q9H6Z4	RANBP3	Ran-binding protein 3	8498	7.94516e+06	1.26469e+07	1.73464e+07	1.878e+06	2.24959e+06	914940	0.0161608	1.68084e+06	688822	397692	40.9807	1.26462e+07	4.70063e+06	2.71391e+06	37.1705	7.52369	2.91144	0.0620441	Up
A0A087X142	SEPTIN8	Septin	23176	7.3431e+06	3244.62	3244.62	126952	6.19982e+06	1.06575e+06	0.996527	2.46417e+06	3.26904e+06	1.88738e+06	132.663	2.44986e+06	4.23767e+06	2.44662e+06	172.976	0.994193	-0.00840213	0.997201	NoSig
Q92804	TAF15	TATA-binding protein-associated factor 2N	8148	1.10185e+06	6.6137e+06	4.52221e+06	864354	766339	2.38023e+06	0.179837	1.33697e+06	904812	522393	67.6761	4.07925e+06	2.78249e+06	1.60647e+06	68.2108	3.05111	1.60934	0.301938	NoSig
E7EQB8	IDH3G	Isocitrate dehydrogenase [NAD] subunit, mitochondrial	3421	9.28926e+06	814199	897868	131935	3244.62	3244.62	0.267235	46141.6	74299.7	42897	161.026	3.66711e+06	4.86911e+06	2.81118e+06	132.778	79.4752	6.31243	0.402962	NoSig
Q15631	TSN	Translin	7247	346665	658685	878232	3.27357e+06	4.57269e+06	3.77404e+06	0.00135938	3.87343e+06	655234	378300	16.9161	627861	267121	154222	42.5446	0.162094	-2.6251	0.0138358	Down
A0A5C2GKH6		IG c1226_heavy_IGHV3-53_IGHD5-12_IGHJ4 (Fragment)		3.4181e+06	5.4876e+06	4.6512e+06	6.72635e+06	8.34549e+06	7.92276e+06	0.015177	7.66487e+06	839816	484868	10.9567	4.51897e+06	1.04107e+06	601060	23.0377	0.589569	-0.762267	0.0598479	NoSig
P25940	COL5A3	Collagen alpha-3(V) chain	50509	6.87832e+06	8.84427e+06	5.48967e+06	2.83883e+06	2.68227e+06	1.93171e+06	0.010583	2.48427e+06	484891	279952	19.5184	7.07076e+06	1.68556e+06	973158	23.8385	2.84621	1.50904	0.047463	NoSig
Q01813	PFKP	ATP-dependent 6-phosphofructokinase, platelet type	5214	6.62845e+06	335840	937212	185310	3244.62	532916	0.299772	240490	269113	155372	111.902	2.63384e+06	3.47248e+06	2.00484e+06	131.841	10.9519	3.45311	0.439705	NoSig
O75874	IDH1	Isocitrate dehydrogenase [NADP] cytoplasmic	3417	6.26118e+06	7.78002e+06	2.18789e+07	1.11662e+07	1.43322e+07	1.06508e+07	0.988776	1.20498e+07	1.99342e+06	1.1509e+06	16.5433	1.19734e+07	8.612e+06	4.97214e+06	71.9263	0.993661	-0.00917427	0.990449	NoSig
K4RH61	MMP14	Matrix metalloproteinase-14	4323	2.05996e+06	7.18324e+06	1.48642e+06	8.44447e+06	9.40965e+06	9.30897e+06	0.0406387	9.05436e+06	530576	306328	5.8599	3.57654e+06	3.13663e+06	1.81094e+06	87.7002	0.395007	-1.34005	0.106056	NoSig
A0A5C2H014		IG c1278_light_IGKV1-5_IGKJ1 (Fragment)		3244.62	3244.62	453466	2.01382e+07	2.00407e+07	2.41035e+07	9.38215e-05	2.14275e+07	2.31801e+06	1.33831e+06	10.8179	153318	259935	150074	169.54	0.00715521	-7.12679	0.00351534	Down
B4DNM8		Procollagen-proline 3-dioxygenase		852569	943078	1.91019e+06	3.67591e+06	6.66485e+06	8.03492e+06	0.0213027	6.12523e+06	2.22904e+06	1.28694e+06	36.3912	1.23528e+06	586242	338467	47.4582	0.201671	-2.30993	0.0726707	Down
A8K7F6		RNA helicase		3244.62	3244.62	7.2826e+06	1.09839e+06	1.80656e+06	1.38732e+06	0.702666	1.43075e+06	356078	205582	24.8875	2.4297e+06	4.20274e+06	2.42645e+06	172.974	1.69819	0.764001	0.766922	NoSig
A0A140VJZ1	USP5	Ubiquitin carboxyl-terminal hydrolase	8078	6.61584e+06	88615.4	540199	3.07374e+06	435882	2.16043e+06	0.826406	1.89002e+06	1.33956e+06	773394	70.8754	2.41488e+06	3.64513e+06	2.10452e+06	150.944	1.2777	0.353554	0.869901	NoSig
J3KRX5	RPL17	60S ribosomal protein L17 (Fragment)	6139	1.04643e+07	1.15689e+07	1.08878e+07	3.48953e+06	4.69335e+06	2.70584e+06	0.000374504	3.62957e+06	1.00113e+06	578002	27.5825	1.09737e+07	557313	321765	5.07864	3.0234	1.59617	0.00749008	NoSig
A0A024R0A8	AHCYL1	Adenosylhomocysteinase	10768	7.75494e+06	1.452e+06	894916	1.16456e+06	409082	749655	0.305897	774432	378347	218439	48.8548	3.36728e+06	3.81002e+06	2.19971e+06	113.148	4.34807	2.12037	0.445817	NoSig
A0A2U3TZL5	CD59	CD59 glycoprotein (Fragment)	966	9.10691e+06	3.24004e+07	6.05917e+06	3.16499e+07	3.39776e+07	2.58604e+07	0.166256	3.0496e+07	4.1798e+06	2.41321e+06	13.7061	1.58555e+07	1.44091e+07	8.31909e+06	90.8777	0.51992	-0.943638	0.283641	NoSig
Q9BRJ6	C7orf50	Uncharacterized protein C7orf50	84310	6.81721e+06	9.98378e+06	1.74513e+07	3.3227e+06	1.02054e+06	1.98623e+06	0.0446286	2.10983e+06	1.15604e+06	667443	54.7934	1.14174e+07	5.46008e+06	3.15238e+06	47.8223	5.41155	2.43604	0.112077	Up
Q7Z5L9	IRF2BP2	Interferon regulatory factor 2-binding protein 2	359948	3.8528e+06	4.74355e+06	5.03611e+06	777893	3244.62	356183	0.000582797	379107	387833	223915	102.302	4.54415e+06	616341	355845	13.5634	11.9865	3.58333	0.00921224	Up
B4DEA3		UV excision repair protein RAD23		1.03522e+09	1.45846e+09	1.22758e+09	6.71701e+08	4.64815e+08	4.3203e+08	0.00749116	5.22849e+08	1.29948e+08	7.50252e+07	24.8537	1.24042e+09	2.11911e+08	1.22347e+08	17.0838	2.37243	1.24636	0.0387655	NoSig
J3KTL2	SRSF1	Serine/arginine-rich splicing factor 1	6426	6.7593e+06	4.86229e+06	1.55153e+06	1.01366e+07	7.17506e+06	5.24063e+06	0.207928	7.51741e+06	2.46585e+06	1.42366e+06	32.8019	4.39104e+06	2.63567e+06	1.52171e+06	60.0239	0.584116	-0.775674	0.337209	NoSig
A0A2R8Y7Z0	CTNNB1	Catenin beta-1	1499	5.90968e+06	3244.62	3244.62	173973	408137	669849	0.474978	417319	248065	143221	59.4426	1.97206e+06	3.41008e+06	1.96881e+06	172.92	4.72553	2.24048	0.575528	NoSig
Q16666	IFI16	Gamma-interferon-inducible protein 16	3428	4.58689e+06	5.27206e+06	1.10194e+07	1.53031e+06	1.08973e+06	1.59103e+06	0.0532152	1.40369e+06	273585	157954	19.4905	6.95945e+06	3.53266e+06	2.03958e+06	50.7607	4.95798	2.30975	0.124914	NoSig
A8K6A2		cDNA FLJ77317, highly similar to Homo sapiens retinoblastoma binding protein 7 (RBBP7), mRNA		935399	624037	971213	4.21366e+06	6.09319e+06	5.10125e+06	0.00149419	5.13604e+06	940249	542853	18.3069	843550	190945	110242	22.6359	0.164241	-2.60611	0.0146272	Down
A0A024QZD5	SNRNP70	U1 small nuclear ribonucleoprotein 70 kDa	6625	5.27888e+06	4.0162e+06	2.90711e+06	2.70738e+06	3.58841e+06	4.65756e+06	0.663398	3.65112e+06	976600	563840	26.748	4.0674e+06	1.18671e+06	685149	29.1762	1.11401	0.155768	0.733804	NoSig
Q5VU08	ADD3	Adducin 3 (Gamma), isoform CRA_a	120	1.62083e+07	7.94984e+06	1.48263e+07	8.29209e+06	4.0005e+06	5.80031e+06	0.0703423	6.03097e+06	2.15507e+06	1.24423e+06	35.7334	1.29948e+07	4.42337e+06	2.55384e+06	34.0396	2.15468	1.10747	0.147802	NoSig
P53621	COPA	Coatomer subunit alpha	1314	2.93913e+08	3.42425e+08	5.34197e+08	7.52369e+07	6.98892e+07	3.74946e+07	0.0114036	6.08735e+07	2.04225e+07	1.1791e+07	33.5491	3.90178e+08	1.27061e+08	7.33587e+07	32.5649	6.40965	2.68025	0.0500812	Up
Q9BY44	EIF2A	Eukaryotic translation initiation factor 2A	83939	5.73234e+06	1.58645e+07	9.62004e+06	8.90445e+06	7.59162e+06	6.59086e+06	0.421141	7.69565e+06	1.1603e+06	669898	15.0773	1.04056e+07	5.11155e+06	2.95116e+06	49.123	1.35214	0.435249	0.53091	NoSig
Q14203	DCTN1	Dynactin subunit 1	1639	5.22247e+06	1.29007e+06	649463	9.22856e+06	7.33375e+06	3.71134e+06	0.112993	6.75788e+06	2.80333e+06	1.6185e+06	41.4823	2.38733e+06	2.47611e+06	1.42958e+06	103.718	0.353267	-1.50117	0.208386	NoSig
A0A024R7S3	CLTB	Clathrin light chain	1212	5.84205e+07	2.32592e+07	7.14999e+06	2.5029e+07	2.15338e+07	1.58122e+07	0.596956	2.07917e+07	4.65299e+06	2.68641e+06	22.3791	2.96099e+07	2.62186e+07	1.51373e+07	88.5467	1.42412	0.510074	0.679137	NoSig
A0A5C2GYK0		IG c1772_light_IGKV2D-28_IGKJ3 (Fragment)		3244.62	3244.62	3244.62	895907	897675	301234	0.0248725	698272	343846	198520	49.2425	3244.62	0	0	0	0.00464664	-7.7496	0.0793348	Down
B0YIW5	ARCN1	Coatomer subunit delta	372	3.34046e+06	4.03553e+06	3.99383e+06	7.19371e+06	6.3944e+06	7.23777e+06	0.000885446	6.94196e+06	474712	274075	6.8383	3.78994e+06	389819	225062	10.2856	0.545947	-0.873166	0.011346	NoSig
Q6U7G8	RAP1GDS1	GTP-GDP dissociation stimulator 1 isoform A	5910	9.40283e+06	3244.62	3244.62	984408	621450	1.34705e+06	0.530776	984304	362802	209464	36.8587	3.13644e+06	5.42685e+06	3.1332e+06	173.026	3.18646	1.67195	0.622217	NoSig
E9PQW4	MAPK3	Mitogen-activated protein kinase	5595	581432	627129	1.40278e+06	414083	583859	327171	0.196514	441704	130554	75375.4	29.5569	870448	461581	266494	53.028	1.97066	0.978678	0.322875	NoSig
P49788	RARRES1	Retinoic acid receptor responder protein 1	5918	504116	1.33786e+06	834419	1.67106e+07	1.4813e+07	1.40114e+07	6.88509e-05	1.51783e+07	1.38618e+06	800313	9.13265	892132	419859	242405	47.0624	0.0587767	-4.08861	0.00299704	Down
P10720	PF4V1	Platelet factor 4 variant	5197	561710	1.0519e+06	1.81378e+06	709650	3244.62	789796	0.220053	500897	432839	249900	86.4127	1.14246e+06	630928	364267	55.2252	2.28084	1.18956	0.350368	NoSig
A0A5C2G6K0		IGL c1799_light_IGKV3-15_IGKJ2 (Fragment)		3244.62	3244.62	3244.62	1.8289e+06	1.69697e+06	3.27464e+06	0.0109952	2.26684e+06	875270	505337	38.612	3244.62	0	0	0	0.00143134	-9.44842	0.0487213	Down
P30046	DDT	D-dopachrome decarboxylase	1652	3244.62	3244.62	3244.62	4.97142e+06	4.98856e+06	5.45318e+06	5.32024e-06	5.13772e+06	273328	157806	5.32003	3244.62	0	0	0	0.000631528	-10.6289	0.000866919	Down
Q5JR08	RHOC	Rho-related GTP-binding protein RhoC (Fragment)	389	3244.62	2.02269e+06	3244.62	3.31037e+06	997215	2.07018e+06	0.201207	2.12592e+06	1.15758e+06	668331	54.4509	676394	1.16593e+06	673149	172.374	0.318165	-1.65215	0.32814	NoSig
A8KAJ3		cDNA FLJ77823, highly similar to Homo sapiens EGF-containing fibulin-like extracellular matrix protein 1, transcript variant 3, mRNA		1.32459e+06	2.81568e+06	2.18386e+06	7.61705e+06	6.51769e+06	1.05228e+07	0.0085843	8.21917e+06	2.06932e+06	1.19472e+06	25.1767	2.10804e+06	748433	432108	35.5037	0.256479	-1.96309	0.0418609	NoSig
Q7Z3B1	NEGR1	Neuronal growth regulator 1	257194	1.09007e+07	1.07379e+06	3244.62	1.86591e+06	2.46236e+06	959197	0.558151	1.76249e+06	756899	436996	42.9449	3.99258e+06	6.00651e+06	3.46786e+06	150.442	2.26531	1.17971	0.646119	NoSig
P82979	SARNP	SAP domain-containing ribonucleoprotein	84324	1.20645e+07	1.55932e+07	1.39435e+07	9.84779e+06	2.75694e+06	6.20006e+06	0.0293067	6.26826e+06	3.54592e+06	2.04724e+06	56.5694	1.38671e+07	1.76562e+06	1.01938e+06	12.7325	2.21227	1.14552	0.0876549	NoSig
Q15182	SNRPB	Small nuclear ribonucleoprotein-associated protein	6628	2.90959e+06	215104	3244.62	6.61795e+06	9.90665e+06	1.1163e+07	0.00764189	9.22921e+06	2.34705e+06	1.35507e+06	25.4307	1.04265e+06	1.62029e+06	935475	155.401	0.112973	-3.14596	0.039135	Down
B3KXL8		cDNA FLJ45688 fis, clone FCBBF3021191, highly similar to Protein phosphatase 2C isoform gamma		4.49408e+06	4.70372e+06	5.38784e+06	4.348e+06	4.37783e+06	3.97507e+06	0.103801	4.23363e+06	224418	129568	5.30084	4.86188e+06	467399	269853	9.61353	1.14839	0.199619	0.194575	NoSig
B4E324	CTSA	cDNA FLJ60397, highly similar to Lysosomal protective protein	5476	7.82975e+06	6.41505e+06	8.93119e+06	3.12764e+07	2.99129e+07	2.73788e+07	8.71736e-05	2.95227e+07	1.97788e+06	1.14193e+06	6.69953	7.72533e+06	1.26132e+06	728222	16.327	0.261674	-1.93416	0.00344045	NoSig
F6U1T9	PPP3R1	Calcineurin subunit B type 1	5534	3.08454e+07	4.48915e+06	50751.5	1.65094e+06	2.1212e+06	5.78439e+06	0.424882	3.18551e+06	2.26295e+06	1.30651e+06	71.0387	1.17951e+07	1.66466e+07	9.61093e+06	141.132	3.70273	1.88859	0.532998	NoSig
P05388	RPLP0	60S acidic ribosomal protein P0	6175	4.17835e+06	351016	350048	7.6515e+06	1.10727e+07	1.56478e+07	0.0205198	1.14573e+07	4.012e+06	2.31633e+06	35.0169	1.62647e+06	2.20999e+06	1.27594e+06	135.876	0.141959	-2.81645	0.0712058	Down
A0A024R7M8	CCDC124	Coiled-coil domain-containing protein 124	115098	1.28165e+07	2.22349e+07	2.41813e+07	1.03221e+07	9.31172e+06	9.01016e+06	0.044687	9.54798e+06	687123	396711	7.19653	1.97442e+07	6.07802e+06	3.50914e+06	30.7838	2.0679	1.04816	0.112077	NoSig
V9HW01	RPL24	Epididymis secretory protein Li 310	6152	8.499e+06	7.35383e+06	4.75116e+06	5.10148e+06	3.98913e+06	6.06565e+06	0.223195	5.05209e+06	1.03914e+06	599951	20.5686	6.868e+06	1.92058e+06	1.10885e+06	27.9641	1.35944	0.44301	0.353611	NoSig
C9JFR7	CYCS	Cytochrome c (Fragment)	54205	3.74072e+07	9.5755e+06	2.36585e+06	1.61262e+07	1.15068e+07	1.70201e+07	0.891973	1.48844e+07	2.95901e+06	1.70838e+06	19.88	1.64495e+07	1.85044e+07	1.06835e+07	112.492	1.10515	0.144248	0.919944	NoSig
O60763	USO1	General vesicular transport factor p115	8615	3.73971e+06	8.54367e+06	5.08494e+06	5.25923e+06	1.1712e+07	4.26063e+06	0.662676	7.0773e+06	4.04474e+06	2.33523e+06	57.1509	5.78944e+06	2.47826e+06	1.43082e+06	42.8065	0.81803	-0.289775	0.733804	NoSig
Q9NQC3	RTN4	Reticulon-4	57142	7.0581e+06	8.9726e+06	1.57918e+07	3.05684e+06	3.88437e+06	3.23868e+06	0.0535496	3.3933e+06	434897	251088	12.8163	1.06075e+07	4.59067e+06	2.65042e+06	43.2775	3.12602	1.64433	0.125401	NoSig
I1SRC5	KRAS	UBE2L3/KRAS fusion protein	3845	2.13274e+06	612528	732312	728301	598173	633062	0.359701	653179	67356	38888	10.312	1.15919e+06	845243	488002	72.9164	1.7747	0.827574	0.4902	NoSig
A0A7P0T8A7	BSG	Basigin	682	1.28277e+06	5.97945e+06	1.82558e+06	1.60712e+07	2.10825e+07	6.84883e+06	0.0581609	1.46675e+07	7.2199e+06	4.16841e+06	49.2238	3.02927e+06	2.56931e+06	1.48339e+06	84.8162	0.206529	-2.27558	0.132395	NoSig
F6RFD5	DSTN	Destrin	11034	2.04462e+07	1.18515e+06	3.22993e+06	8.43777e+06	4.45404e+06	9.0531e+06	0.884404	7.31497e+06	2.49667e+06	1.44145e+06	34.1309	8.2871e+06	1.05796e+07	6.10815e+06	127.664	1.1329	0.180014	0.913795	NoSig
P33176	KIF5B	Kinesin-1 heavy chain	3799	2.09348e+06	1.18455e+06	1.19845e+06	4.37167e+06	1.34412e+06	476454	0.663214	2.06408e+06	2.04498e+06	1.18067e+06	99.0744	1.49216e+06	520801	300685	34.9025	0.722917	-0.468097	0.733804	NoSig
A0A024R872	NIBAN2	Chromosome 9 open reading frame 88, isoform CRA_a	64855	3.43581e+06	7.88986e+06	8.20236e+06	9.10574e+06	1.62749e+06	9.44125e+06	0.94581	6.72483e+06	4.41761e+06	2.55051e+06	65.691	6.50934e+06	2.66634e+06	1.53941e+06	40.9618	0.967957	-0.0469846	0.959424	NoSig
Q15365	PCBP1	Poly(rC)-binding protein 1	5093	1.25731e+07	398315	354259	7.84035e+06	8.72617e+06	1.06929e+07	0.325942	9.08647e+06	1.45999e+06	842927	16.0678	4.44188e+06	7.04185e+06	4.06561e+06	158.533	0.488846	-1.03255	0.463992	NoSig
B4DTA2		cDNA FLJ60148, highly similar to Homo sapiens heterogeneous nuclear ribonucleoprotein D-like (HNRPDL), transcript variant 2, mRNA		5.22554e+06	5.45118e+06	1.12225e+06	7.49762e+06	9.62375e+06	1.05639e+07	0.0340674	9.22843e+06	1.57091e+06	906965	17.0225	3.93299e+06	2.43678e+06	1.40688e+06	61.9575	0.426182	-1.23046	0.0956229	NoSig
Q9NZT2	OGFR	Opioid growth factor receptor	11054	2.10319e+06	2.50999e+06	4.56737e+06	1.78415e+06	690653	775691	0.0781594	1.0835e+06	608269	351184	56.1394	3.06019e+06	1.32102e+06	762689	43.1678	2.82436	1.49792	0.158352	NoSig
A0A0S2Z4N8	VASP	Vasodilator-stimulated phosphoprotein isoform 2 (Fragment)	7408	811002	2.85624e+06	2.65862e+06	990690	424340	391440	0.0909904	602157	336882	194499	55.9458	2.10862e+06	1.12811e+06	651313	53.4997	3.50178	1.80809	0.177229	NoSig
H0YKB5	MFGE8	Lactadherin	4240	294809	355438	609310	2.78499e+06	3.02982e+06	7.48112e+06	0.0585777	4.43198e+06	2.64347e+06	1.52621e+06	59.6453	419852	166852	96332.1	39.7407	0.0947325	-3.4	0.132866	NoSig
A0A024R0A1	CSF1	Macrophage colony-stimulating factor 1	1435	6.2856e+06	1.29408e+07	1.37778e+07	6.07192e+06	2.43881e+06	4.04705e+06	0.0582736	4.18593e+06	1.82054e+06	1.05109e+06	43.4918	1.10014e+07	4.10539e+06	2.37025e+06	37.317	2.62819	1.39407	0.132481	NoSig
B3KUB6		cDNA FLJ39529 fis, clone PUAEN2004067, highly similar to Band 4.1-like protein 1		696622	805404	1.06589e+06	3244.62	3244.62	3244.62	0.00146931	3244.62	0	0	0	855972	189757	109556	22.1685	263.813	8.04337	0.0144972	Up
A0A7I2V2S0	DDX5	RNA helicase	1655	5.52369e+06	1.87354e+06	1.72731e+06	903751	1.4366e+07	1.39584e+06	0.612259	5.55519e+06	7.63434e+06	4.40769e+06	137.427	3.04151e+06	2.15087e+06	1.24181e+06	70.7172	0.547508	-0.869048	0.689438	NoSig
A0A5C2GMW1		IG c518_heavy_IGHV3-33_IGHD2-2_IGHJ4 (Fragment)		291412	3244.62	3244.62	1.98625e+07	1.05416e+07	2.04246e+07	0.00628243	1.69429e+07	5.5508e+06	3.20476e+06	32.7618	99300.3	166373	96055.7	167.546	0.00586088	-7.41467	0.0348239	Down
Q9BU08		T-complex protein 1 subunit epsilon (Fragment)		1.0203e+07	6.01311e+06	1.26876e+06	1.00841e+08	3.31384e+06	3.41717e+06	0.409031	3.58575e+07	5.62778e+07	3.2492e+07	156.948	5.8283e+06	4.47e+06	2.58075e+06	76.6947	0.162541	-2.62113	0.522287	NoSig
Q6UXB8	PI16	Peptidase inhibitor 16	221476	8.11549e+06	1.36191e+07	5.30925e+06	3.01764e+06	4.02159e+06	3.51217e+06	0.0889388	3.51713e+06	501990	289824	14.2727	9.01463e+06	4.22728e+06	2.44062e+06	46.8935	2.56306	1.35787	0.174674	NoSig
Q0VG55	TNS1	TNS1 protein	7145	4.34137e+06	1.75732e+06	1.71033e+06	281066	3244.62	3244.62	0.0455641	95851.7	160400	92607.1	167.342	2.60301e+06	1.50565e+06	869288	57.8428	27.1566	4.76323	0.113336	Up
E9PIE4	MTCH2	Mitochondrial carrier homolog 2 (Fragment)	23788	5.73339e+06	556032	566493	336557	3244.62	297132	0.296292	212311	182127	105151	85.783	2.28531e+06	2.98614e+06	1.72405e+06	130.667	10.7639	3.42813	0.435884	NoSig
P36957	DLST	Dihydrolipoyllysine-residue succinyltransferase component of 2-oxoglutarate dehydrogenase complex, mitochondrial	1743	9.21129e+06	3.51749e+06	3.08439e+06	8.36242e+06	6.33083e+06	8.15724e+06	0.32187	7.61683e+06	1.11842e+06	645723	14.6836	5.27106e+06	3.41921e+06	1.97408e+06	64.8675	0.692028	-0.531098	0.460927	NoSig
Q7Z434	MAVS	Mitochondrial antiviral-signaling protein	57506	1.49245e+06	5.40148e+06	4.12242e+06	1.04595e+06	2.54944e+06	1.07165e+06	0.166575	1.55568e+06	860719	496937	55.3276	3.67212e+06	1.99304e+06	1.15068e+06	54.2749	2.36046	1.23907	0.284022	NoSig
A6NLN1	PTBP1	Polypyrimidine tract-binding protein 1	5725	4.00227e+06	2.97867e+06	3.19413e+06	5.72498e+07	2.94278e+07	4.2666e+07	0.00781548	4.31145e+07	1.39164e+07	8.03464e+06	32.2778	3.39169e+06	539638	311560	15.9106	0.078667	-3.6681	0.039545	Down
P53367	ARFIP1	Arfaptin-1	27236	1.46584e+06	4.44717e+06	6.27702e+06	738244	419798	386663	0.0651606	514902	194129	112080	37.7021	4.06334e+06	2.42845e+06	1.40206e+06	59.7647	7.89149	2.9803	0.141508	NoSig
A0A087WUV8	BSG	Basigin	682	3244.62	495948	354549	548946	217946	688432	0.377645	485108	241652	139518	49.8141	284580	253694	146470	89.1468	0.586633	-0.76947	0.501938	NoSig
A0A5C2GU38		IG c17_heavy_IGHV3-11_IGHD4-17_IGHJ4 (Fragment)		3244.62	375195	3244.62	1.42317e+07	1.7717e+07	1.97905e+07	0.000460945	1.72464e+07	2.80916e+06	1.62187e+06	16.2884	127228	214746	123984	168.788	0.00737708	-7.08273	0.00842912	Down
Q53FA4		Cysteine-rich, angiogenic inducer, 61 variant (Fragment)		5.38852e+06	1.9701e+07	3.4125e+06	3.29791e+06	3.52544e+06	3.56911e+06	0.304771	3.46415e+06	145614	84070	4.20344	9.50067e+06	8.88882e+06	5.13196e+06	93.5599	2.74257	1.45553	0.444614	NoSig
P49006	MARCKSL1	MARCKS-related protein	65108	8.7801e+06	6.56283e+06	9.80315e+06	2.9739e+06	4.51967e+06	2.35213e+06	0.0114871	3.2819e+06	1.11611e+06	644388	34.0081	8.38203e+06	1.65643e+06	956340	19.7617	2.55402	1.35277	0.0502243	NoSig
A0A2R8Y6J3	RPL5	60S ribosomal protein L5 (Fragment)	6125	5.37018e+06	1.2111e+06	692710	9.22316e+06	8.9384e+06	8.84227e+06	0.011427	9.00127e+06	198075	114359	2.20052	2.42466e+06	2.56403e+06	1.48034e+06	105.748	0.269369	-1.89234	0.0501097	NoSig
A0A024R2K4	LRRFIP2	Leucine rich repeat (In FLII) interacting protein 2, isoform CRA_b	9209	3.04309e+06	2.34555e+06	900456	2.29413e+06	2.78857e+06	1.80688e+06	0.786662	2.29653e+06	490849	283392	21.3735	2.09636e+06	1.09283e+06	630948	52.13	0.912841	-0.131565	0.839965	NoSig
P39019	RPS19	40S ribosomal protein S19	6223	2.41083e+07	1.65337e+07	1.68357e+07	8.24063e+06	5.2705e+06	5.05787e+06	0.00841167	6.18967e+06	1.77936e+06	1.02732e+06	28.7473	1.91593e+07	4.28867e+06	2.47607e+06	22.3843	3.09537	1.63011	0.0414157	NoSig
B2RCM5		cDNA, FLJ96160, highly similar to Homo sapiens EGF-containing fibulin-like extracellular matrix protein 2 (EFEMP2), mRNA		812384	2.76396e+06	2.96803e+06	5.20661e+06	4.15611e+06	5.01757e+06	0.0262976	4.79343e+06	559971	323300	11.6821	2.18146e+06	1.19003e+06	687066	54.5523	0.455093	-1.13577	0.0822843	NoSig
Q969E4	TCEAL3	Transcription elongation factor A protein-like 3	85012	2.4517e+07	3.14931e+07	2.94023e+07	4.14341e+07	5.6642e+07	4.21488e+07	0.0271908	4.67416e+07	8.58137e+06	4.95446e+06	18.3592	2.84708e+07	3.5801e+06	2.06697e+06	12.5747	0.609109	-0.715227	0.0843655	NoSig
Q8TDC4		Metallothionein		1.543e+06	2.22148e+06	5.65824e+06	3244.62	3244.62	3244.62	0.0694522	3244.62	0	0	0	3.14091e+06	2.20631e+06	1.27382e+06	70.2445	968.036	9.91892	0.1469	NoSig
H0YIA8	LIN7A	Protein lin-7 homolog A (Fragment)	8825	212650	563755	3244.62	3244.62	167267	113890	0.387772	94800.7	83660.9	48301.6	88.2493	259883	283225	163520	108.982	2.74136	1.45489	0.506981	NoSig
O00154	ACOT7	Cytosolic acyl coenzyme A thioester hydrolase	11332	3.95078e+06	305464	3244.62	269608	412370	261787	0.433071	314588	84772.1	48943.2	26.947	1.41983e+06	2.19707e+06	1.26848e+06	154.742	4.5133	2.17418	0.539744	NoSig
Q9H444	CHMP4B	Charged multivesicular body protein 4b	128866	1.07961e+07	2.56011e+06	960070	6.02835e+06	7.13084e+06	4.71473e+06	0.723718	5.95797e+06	1.20959e+06	698357	20.302	4.77209e+06	5.27793e+06	3.04721e+06	110.6	0.80096	-0.320199	0.785266	NoSig
O14910	LIN7A	Protein lin-7 homolog A	8825	5.87215e+06	1.22819e+06	1.31132e+06	7.25274e+06	9.42981e+06	9.7584e+06	0.0252165	8.81365e+06	1.36173e+06	786197	15.4503	2.80389e+06	2.65752e+06	1.53432e+06	94.7797	0.31813	-1.65231	0.0801152	NoSig
Q8N573	OXR1	Oxidation resistance protein 1	55074	5.42402e+06	3.10914e+06	4.11052e+06	816165	1.20858e+06	1.18796e+06	0.00997441	1.0709e+06	220848	127506	20.6226	4.21456e+06	1.16094e+06	670272	27.5461	3.93553	1.97656	0.045774	NoSig
P43251	BTD	Biotinidase	686	3244.62	3244.62	3244.62	5.40765e+06	7.43628e+06	5.50529e+06	0.000757896	6.1164e+06	1.14408e+06	660538	18.7052	3244.62	0	0	0	0.000530478	-10.8804	0.0105036	Down
Q9UNF0	PACSIN2	Protein kinase C and casein kinase substrate in neurons protein 2	11252	3.89961e+06	3.84289e+06	6.79628e+06	955058	428408	1.55437e+06	0.0197443	979277	563370	325262	57.5291	4.84626e+06	1.68901e+06	975148	34.8517	4.94881	2.30708	0.0694917	Up
Q53FN0	SRSF2	Serine/arginine-rich splicing factor 2 (Fragment)	6427	8.90187e+06	6.69107e+06	1.00204e+07	9.69751e+06	8.16227e+06	6.65808e+06	0.794866	8.17262e+06	1.51974e+06	877424	18.5955	8.53779e+06	1.69427e+06	978188	19.8444	1.04468	0.0630635	0.846637	NoSig
A0A5H1ZRQ2	DDX17	RNA helicase	10521	2.73017e+06	3.18968e+06	2.93926e+06	180238	467876	364229	7.64685e-05	337448	145677	84106.7	43.1703	2.95304e+06	230065	132828	7.79078	8.7511	3.12946	0.00323352	Up
E7EUC7	UGP2	UTP--glucose-1-phosphate uridylyltransferase	7360	3.48509e+06	3244.62	3244.62	5.09854e+06	4.60498e+06	6.81833e+06	0.0316721	5.50729e+06	1.16191e+06	670829	21.0977	1.16386e+06	2.01025e+06	1.16062e+06	172.722	0.211331	-2.24242	0.0915523	Down
B4DTK7	ZC3H18	cDNA FLJ61387, highly similar to Homo sapiens conserved nuclear protein NHN1 (NHN1), mRNA	124245	3.70762e+06	6.71265e+06	9.84506e+06	1.50959e+06	2.6974e+06	1.37928e+06	0.0548121	1.86209e+06	726328	419346	39.006	6.75511e+06	3.06894e+06	1.77185e+06	45.4314	3.62769	1.85905	0.12735	NoSig
B7ZAF6	SUCLA2	Succinate--CoA ligase [ADP-forming] subunit beta, mitochondrial	8803	1.13473e+07	205565	3244.62	1.99108e+06	2.16067e+06	2.46715e+06	0.683476	2.2063e+06	241294	139311	10.9366	3.85205e+06	6.4919e+06	3.7481e+06	168.531	1.74593	0.803998	0.751798	NoSig
Q9H6F5	CCDC86	Coiled-coil domain-containing protein 86	79080	4.73784e+06	7.83239e+06	9.95793e+06	3.57629e+06	3.85697e+06	2.12207e+06	0.05471	3.18511e+06	931257	537661	29.2378	7.50939e+06	2.62499e+06	1.51554e+06	34.9561	2.35766	1.23735	0.127313	NoSig
Q05DK5	ADD2	ADD2 protein (Fragment)	119	6.2804e+06	634079	8.86727e+06	2.44892e+06	1.4878e+06	1.72883e+06	0.240398	1.88851e+06	500060	288710	26.479	5.26058e+06	4.21027e+06	2.4308e+06	80.0343	2.78557	1.47797	0.373532	NoSig
B7Z2N4		cDNA FLJ56074, highly similar to 150 kDa oxygen-regulated protein (Orp150)		4.78033e+06	5.36632e+06	4.40109e+06	4.69834e+06	4.53583e+06	5.16729e+06	0.892471	4.80049e+06	327886	189305	6.83026	4.84925e+06	486289	280759	10.0281	1.01016	0.0145794	0.920137	NoSig
Q53R15	MYL1	Uncharacterized protein MYL1 (Fragment)	4632	1.62291e+06	8.77489e+06	3.01285e+06	3244.62	412274	236319	0.124426	217279	205178	118460	94.4308	4.47021e+06	3.79218e+06	2.18942e+06	84.8322	20.5736	4.36272	0.225813	NoSig
Q15836	VAMP3	Vesicle-associated membrane protein 3	9341	6.54642e+07	8.22454e+06	1.1613e+07	891892	3244.62	321302	0.20518	405479	450264	259960	111.045	2.84339e+07	3.21139e+07	1.8541e+07	112.942	70.1241	6.13184	0.333883	NoSig
P29373	CRABP2	Cellular retinoic acid-binding protein 2	1382	3.60226e+06	1.44699e+06	1.21357e+06	8.13058e+06	9.91924e+06	9.53137e+06	0.00160458	9.19373e+06	940917	543239	10.2343	2.0876e+06	1.31691e+06	760317	63.0823	0.227068	-2.1388	0.0153707	Down
A0A024R233	TJP2	Tight junction protein 2 (Zona occludens 2), isoform CRA_a	9414	3.18909e+06	5.78773e+06	6.84799e+06	2.00285e+06	779371	443200	0.0239711	1.07514e+06	820813	473897	76.3448	5.27494e+06	1.88258e+06	1.08691e+06	35.6891	4.90628	2.29463	0.0778862	Up
A0A7S5C0B1		IGH c1736_heavy_IGHV3-11_IGHD3-22_IGHJ4 (Fragment)		3244.62	3244.62	3244.62	216999	1.81184e+06	818652	0.111669	949162	805388	464991	84.8525	3244.62	0	0	0	0.0034184	-8.19246	0.206201	NoSig
G3V5V3	NEMF	Ribosome quality control complex subunit NEMF (Fragment)	9147	2.89566e+06	3.97546e+06	8.10719e+06	1.33126e+06	3244.62	3244.62	0.0509574	445916	766729	442671	171.945	4.99277e+06	2.75067e+06	1.5881e+06	55.0931	11.1967	3.485	0.121663	NoSig
P31930	UQCRC1	Cytochrome b-c1 complex subunit 1, mitochondrial	7384	5.32523e+06	1.20576e+06	1.68297e+06	319702	484512	3244.62	0.132261	269153	244583	141210	90.8715	2.73798e+06	2.25329e+06	1.30094e+06	82.2974	10.1726	3.34662	0.237289	NoSig
A0A8C8KD64	PAM	Peptidyl-glycine alpha-amidating monooxygenase	5066	1.18261e+06	1.00773e+06	863744	2.1781e+06	2.68774e+06	3.60155e+06	0.0133597	2.82246e+06	721223	416398	25.553	1.01803e+06	159684	92193.4	15.6856	0.360688	-1.47118	0.0549232	NoSig
P30530	AXL	Tyrosine-protein kinase receptor UFO	558	5.60225e+06	7.60767e+06	2.11593e+06	7.76758e+06	7.47257e+06	8.17073e+06	0.170936	7.80363e+06	350473	202346	4.49116	5.10862e+06	2.77895e+06	1.60443e+06	54.3973	0.654647	-0.611212	0.289622	NoSig
A0A024R1Z6	VAT1	Vesicle amine transport protein 1 homolog (T californica), isoform CRA_a	10493	687953	3244.62	39642.8	5.34448e+06	5.24038e+06	6.92269e+06	0.000682036	5.83585e+06	942668	544250	16.1531	243614	385240	222418	158.136	0.0417443	-4.58228	0.00975278	Down
Q9Y2S6	TMA7	Translation machinery-associated protein 7	51372	5.43956e+07	7.01678e+07	1.42573e+08	1.8209e+07	1.79158e+07	9.30595e+06	0.0537296	1.51436e+07	5.05764e+06	2.92003e+06	33.398	8.90456e+07	4.70225e+07	2.71485e+07	52.8072	5.8801	2.55584	0.125524	NoSig
R4GN77	UBE2E3	Ubiquitin-conjugating enzyme E2 E3 (Fragment)	10477	3.95859e+06	5.21555e+06	7.68794e+06	767524	796713	661635	0.0112427	741957	71075.3	41035.4	9.57944	5.62069e+06	1.8974e+06	1.09546e+06	33.7574	7.5755	2.92134	0.0495364	Up
P05026	ATP1B1	Sodium/potassium-transporting ATPase subunit beta-1	481	2.10289e+08	1.28278e+08	2.02996e+07	1.65453e+08	1.95754e+08	1.06709e+08	0.582791	1.55972e+08	4.52734e+07	2.61386e+07	29.0266	1.19622e+08	9.529e+07	5.50157e+07	79.659	0.766949	-0.382798	0.666047	NoSig
Q59FZ8	NEBL	Nebulette non-muscle isoform variant (Fragment)	10529	6.77997e+06	388303	503876	3244.62	3244.62	3244.62	0.293031	3244.62	0	0	0	2.55738e+06	3.65733e+06	2.11156e+06	143.01	788.193	9.62241	0.432605	NoSig
Q9NQ66	PLCB1	1-phosphatidylinositol 4,5-bisphosphate phosphodiesterase beta-1	23236	6.07532e+06	433067	935130	629843	3244.62	714966	0.326048	449351	388677	224403	86.4974	2.48117e+06	3.12273e+06	1.80291e+06	125.857	5.52167	2.46511	0.463992	NoSig
Q6SES1	PRNP	Major prion protein	5621	2.78971e+07	2.98548e+07	4.12471e+07	6.76693e+06	7.94493e+06	5.1895e+06	0.00339884	6.63379e+06	1.38253e+06	798206	20.8408	3.29997e+07	7.20923e+06	4.16225e+06	21.8464	4.97448	2.31455	0.0244279	Up
D6RD17	JCHAIN	Immunoglobulin J chain (Fragment)	3512	1.47034e+07	4.26386e+07	1.52704e+07	3.7685e+07	4.05723e+07	3.48214e+07	0.223277	3.76929e+07	2.87542e+06	1.66013e+06	7.62855	2.42041e+07	1.59672e+07	9.21867e+06	65.969	0.64214	-0.639041	0.353611	NoSig
Q99584	S100A13	Protein S100-A13	6284	1.39087e+07	713373	329150	1.21618e+07	1.16088e+07	8.99559e+06	0.263581	1.09221e+07	1.69114e+06	976381	15.4837	4.98375e+06	7.73165e+06	4.46387e+06	155.137	0.456301	-1.13194	0.399557	NoSig
Q8ND56	LSM14A	Protein LSM14 homolog A	26065	1.79518e+06	5.05565e+06	3.85749e+06	556357	362691	144212	0.0285576	354420	206197	119048	58.1788	3.56944e+06	1.64921e+06	952172	46.2037	10.0712	3.33217	0.0866091	Up
P62318	SNRPD3	Small nuclear ribonucleoprotein Sm D3	6634	3.10623e+06	1.4966e+06	207572	6.85152e+06	8.0161e+06	1.0362e+07	0.00689665	8.40987e+06	1.78806e+06	1.03234e+06	21.2614	1.60347e+06	1.45228e+06	838474	90.5713	0.190665	-2.39089	0.0367821	Down
Q53FX5		Lin-7 homolog C variant (Fragment)		3.50018e+06	3244.62	3244.62	3244.62	363887	156464	0.443385	174532	180999	104500	103.705	1.16889e+06	2.01896e+06	1.16565e+06	172.724	6.69729	2.74358	0.547526	NoSig
B4DZF1		cDNA FLJ56541, highly similar to Ubiquilin-2		5.03764e+06	262688	260092	3244.62	1.84257e+06	2.75683e+06	0.86683	1.53422e+06	1.40245e+06	809707	91.4117	1.85347e+06	2.75757e+06	1.59208e+06	148.778	1.20809	0.272729	0.901911	NoSig
P63220	RPS21	40S ribosomal protein S21	6227	6.21215e+06	2.66398e+06	480935	8.38251e+06	1.40228e+07	1.19057e+07	0.0238326	1.1437e+07	2.84919e+06	1.64498e+06	24.9121	3.11902e+06	2.89258e+06	1.67003e+06	92.7399	0.272714	-1.87454	0.0776921	NoSig
E5RI99	RPL30	60S ribosomal protein L30 (Fragment)	6156	2.50908e+06	464487	837254	5.25262e+06	1.50249e+07	1.88463e+07	0.0452988	1.30413e+07	7.01057e+06	4.04756e+06	53.7568	1.27027e+06	1.08891e+06	628680	85.7222	0.0974041	-3.35987	0.113001	Down
Q96C90	PPP1R14B	Protein phosphatase 1 regulatory subunit 14B	26472	2.69015e+06	3.6508e+06	2.25497e+06	5.83882e+06	4.91371e+06	1.14675e+07	0.0953891	7.40669e+06	3.54709e+06	2.04791e+06	47.8903	2.86531e+06	714209	412349	24.9261	0.386854	-1.37014	0.183084	NoSig
O00217	NDUFS8	NADH dehydrogenase [ubiquinone] iron-sulfur protein 8, mitochondrial	4728	1.1172e+07	3244.62	126143	296786	3244.62	3244.62	0.378312	101092	169476	97847.2	167.646	3.76713e+06	6.41311e+06	3.70261e+06	170.238	37.2645	5.21973	0.501938	NoSig
A0A7I2YQG2	RPL19	Ribosomal protein L19	6143	1.08539e+07	1.87735e+07	2.7863e+07	6.56021e+06	5.472e+06	2.30152e+06	0.0471867	4.77791e+06	2.21256e+06	1.27742e+06	46.3081	1.91635e+07	8.51127e+06	4.91399e+06	44.4141	4.01085	2.00391	0.115815	Up
Q99460	PSMD1	26S proteasome non-ATPase regulatory subunit 1	5707	1.54581e+06	3244.62	435565	260325	2.41435e+06	2.94456e+06	0.267191	1.87308e+06	1.42162e+06	820774	75.8976	661540	795723	459411	120.283	0.353183	-1.50151	0.402962	NoSig
G3V0I5	NDUFV1	NADH dehydrogenase [ubiquinone] flavoprotein 1, mitochondrial	4723	4.36687e+06	325173	552926	125042	529617	147197	0.323851	267285	227456	131322	85.0984	1.74832e+06	2.27058e+06	1.31092e+06	129.872	6.54103	2.70952	0.461976	NoSig
A0A024R2I5	CHCHD4	Coiled-coil-helix-coiled-coil-helix domain containing 4, isoform CRA_a	131474	2.98345e+06	8.3156e+06	9.82626e+06	3.32342e+06	1.66261e+06	2.89976e+06	0.107524	2.6286e+06	862971	498237	32.8301	7.04177e+06	3.59486e+06	2.07549e+06	51.0505	2.67891	1.42165	0.200044	NoSig
Q96E17	RAB3C	Ras-related protein Rab-3C	115827	1.54463e+07	1.15479e+06	1.51248e+06	814399	567062	572162	0.316203	651208	141351	81609.2	21.706	6.03785e+06	8.14991e+06	4.70535e+06	134.98	9.27178	3.21285	0.454875	NoSig
P21283	ATP6V1C1	V-type proton ATPase subunit C 1	528	1.48468e+07	1.71641e+06	448844	4.50292e+06	3.76918e+06	4.70326e+06	0.784954	4.32512e+06	491770	283924	11.3701	5.67067e+06	7.97196e+06	4.60261e+06	140.582	1.3111	0.390779	0.838493	NoSig
E5KLM0		Dynamin-like 120 kDa protein, mitochondrial		4.6754e+06	863283	150069	3244.62	3244.62	3244.62	0.249062	3244.62	0	0	0	1.89625e+06	2.43309e+06	1.40475e+06	128.311	584.43	9.19089	0.382328	NoSig
P49792	RANBP2	E3 SUMO-protein ligase RanBP2	5903	1.55215e+06	3.5585e+06	3.14987e+06	644379	106825	1.07664e+06	0.0333959	609282	485861	280512	79.7432	2.75351e+06	1.06028e+06	612152	38.5065	4.51927	2.17609	0.0947168	Up
A0A024RAE6	CDC42	Cell division control protein 42 homolog	998	1.35094e+07	4.8109e+06	7.17164e+06	734412	755086	431391	0.0390511	640297	181212	104623	28.3013	8.4973e+06	4.4982e+06	2.59704e+06	52.9369	13.2709	3.73019	0.103576	Up
Q9NQR4	NIT2	Omega-amidase NIT2	56954	2.32473e+06	532141	587994	3.43598e+06	7.36829e+06	4.96218e+06	0.0331749	5.25548e+06	1.98249e+06	1.14459e+06	37.7224	1.14829e+06	1.01921e+06	588441	88.7591	0.218493	-2.19434	0.0943301	Down
A0A024R2W4	DAG1	Dystroglycan 1	1605	1.19523e+06	3.53933e+06	1.04497e+06	3.22678e+06	2.33462e+06	4.33725e+06	0.239262	3.29955e+06	1.0033e+06	579255	30.4071	1.92651e+06	1.39876e+06	807576	72.606	0.583871	-0.776279	0.372549	NoSig
K7ERZ3	PLIN3	Perilipin-3 (Fragment)	10226	1.37432e+06	1.53032e+06	711513	7.09611e+06	7.00289e+06	6.2373e+06	0.0001134	6.77877e+06	471235	272068	6.95164	1.20538e+06	434757	251007	36.068	0.177817	-2.49153	0.00390306	Down
Q96HN2	AHCYL2	Adenosylhomocysteinase 3	23382	1.44313e+06	424368	3244.62	474742	3244.62	384185	0.497588	287391	250209	144458	87.0622	623582	740328	427428	118.722	2.16981	1.11757	0.595096	NoSig
P27482	CALML3	Calmodulin-like protein 3	810	2.14973e+06	3.2348e+06	3.67941e+06	3244.62	2.64861e+06	632926	0.103861	1.09493e+06	1.38187e+06	797825	126.207	3.02132e+06	786869	454299	26.0439	2.75938	1.46434	0.194575	NoSig
P07686	HEXB	Beta-hexosaminidase subunit beta	3074	3244.62	3244.62	3244.62	4.79323e+06	1.1518e+06	6.76157e+06	0.0616138	4.23553e+06	2.84616e+06	1.64323e+06	67.1972	3244.62	0	0	0	0.000766047	-10.3503	0.137747	NoSig
A0A0S2Z4I9	VASP	Vasodilator-stimulated phosphoprotein isoform 3 (Fragment)	7408	1.09171e+07	1.61098e+07	2.20628e+07	4.76674e+06	3.4498e+06	2.70452e+06	0.0177849	3.64035e+06	1.04423e+06	602889	28.6849	1.63632e+07	5.57718e+06	3.21999e+06	34.0836	4.49495	2.16831	0.066385	Up
E9PDF2	OGDH	Oxoglutarate dehydrogenase (succinyl-transferring)	4967	5.88638e+06	1.1675e+06	3244.62	3244.62	148267	69559.7	0.274056	73690.4	72599.3	41915.2	98.5194	2.35238e+06	3.11541e+06	1.79868e+06	132.437	31.9224	4.9965	0.411363	NoSig
Q13201	MMRN1	Multimerin-1	22915	1.32404e+06	6.40135e+06	6.98502e+06	2.99719e+06	1.5308e+06	821983	0.177386	1.78333e+06	1.10937e+06	640498	62.2082	4.90347e+06	3.11359e+06	1.79763e+06	63.4976	2.74962	1.45923	0.29884	NoSig
Q9NZB2	FAM120A	Constitutive coactivator of PPAR-gamma-like protein 1	23196	4.46302e+06	6.85414e+06	1.01252e+07	119079	954481	752036	0.0169819	608532	435797	251607	71.6144	7.14746e+06	2.84248e+06	1.6411e+06	39.769	11.7454	3.55403	0.0640337	Up
Q04760	GLO1	Lactoylglutathione lyase	2739	7.8356e+06	1.34643e+06	3244.62	1.56879e+07	1.90471e+07	2.09549e+07	0.00566412	1.85633e+07	2.66663e+06	1.53958e+06	14.3651	3.06176e+06	4.18846e+06	2.41821e+06	136.799	0.164936	-2.60002	0.0330035	Down
P59768	GNG2	Guanine nucleotide-binding protein G(I)/G(S)/G(O) subunit gamma-2	54331	1.5938e+07	3244.62	3244.62	762810	568633	230395	0.417962	520613	269436	155559	51.7536	5.31482e+06	9.19991e+06	5.31157e+06	173.099	10.2088	3.35174	0.527812	NoSig
P60953	CDC42	Cell division control protein 42 homolog	998	2.38866e+06	3244.62	275294	725873	792655	558634	0.807859	692387	120550	69599.8	17.4108	889065	1.30579e+06	753897	146.872	1.28406	0.36071	0.856776	NoSig
Q6UXH1	CRELD2	Protein disulfide isomerase CRELD2	79174	3.27263e+06	4.9277e+06	3244.62	3.94532e+06	2.15061e+06	3.19847e+06	0.824675	3.09813e+06	901554	520512	29.0999	2.73452e+06	2.50594e+06	1.4468e+06	91.6408	0.882636	-0.18011	0.868388	NoSig
Q6B0I4	OPCML	Opioid binding protein/cell adhesion molecule-like	4978	1.10706e+07	2.71887e+06	3.16431e+06	5.57446e+06	4.58129e+06	3.47271e+06	0.710452	4.54282e+06	1.0514e+06	607027	23.1443	5.65125e+06	4.69855e+06	2.71271e+06	83.1418	1.244	0.314981	0.773708	NoSig
Q6EEV6	SUMO4	Small ubiquitin-related modifier 4	387082	1.10568e+07	3.70275e+07	3.93001e+06	8.74856e+06	7.88839e+06	2.46422e+06	0.344666	6.36705e+06	3.40721e+06	1.96715e+06	53.5132	1.73381e+07	1.74199e+07	1.00574e+07	100.472	2.7231	1.44525	0.480036	NoSig
P61026	RAB10	Ras-related protein Rab-10	10890	9.20005e+06	118096	3244.62	1.53816e+06	4.07899e+06	7.42185e+06	0.740513	4.34633e+06	2.95094e+06	1.70373e+06	67.895	3.10713e+06	5.27694e+06	3.04664e+06	169.833	0.714885	-0.484216	0.799678	NoSig
Q8IVF2	AHNAK2	Protein AHNAK2	113146	1.71172e+06	6.43584e+06	5.73104e+06	1.71129e+06	630733	858636	0.0775955	1.06689e+06	569585	328850	53.3876	4.6262e+06	2.5485e+06	1.47138e+06	55.0883	4.33617	2.11642	0.157573	NoSig
A0A590UJS9	DLG1	Disks large homolog 1	1739	2.23014e+06	423265	371217	3244.62	3244.62	3244.62	0.175443	3244.62	0	0	0	1.00821e+06	1.05854e+06	611150	104.993	310.732	8.27953	0.296073	NoSig
A0A5C2GB33		IGH + IGL c476_heavy_IGHV3-74_IGHD3-10_IGHJ4 (Fragment)		4.03839e+06	3244.62	3244.62	3.80535e+06	7.51187e+06	5.38985e+06	0.0702633	5.56902e+06	1.85974e+06	1.07372e+06	33.3945	1.34829e+06	2.32969e+06	1.34505e+06	172.788	0.242106	-2.04629	0.147802	NoSig
Q5W0H4	TPT1	Translationally-controlled tumor protein	7178	2.49552e+06	165006	3244.62	6.30929e+06	8.80416e+06	9.10758e+06	0.00388206	8.07367e+06	1.53552e+06	886530	19.0188	887924	1.39457e+06	805154	157.059	0.109978	-3.18472	0.0258862	Down
Q5JR94	RPS8	40S ribosomal protein S8	6202	1.11743e+07	2.26049e+06	2.276e+06	3.0631e+06	1.1665e+06	3.42468e+06	0.428339	2.55143e+06	1.21293e+06	700285	47.5392	5.23695e+06	5.14194e+06	2.9687e+06	98.1859	2.05255	1.03742	0.535876	NoSig
P18085	ARF4	ADP-ribosylation factor 4	378	406085	3244.62	3244.62	1.30029e+06	747611	730631	0.0266765	926177	324102	187121	34.9935	137525	232580	134280	169.119	0.148486	-2.7516	0.0832189	Down
A0A7P0T8I6	CTSZ	Cathepsin X	1522	1.71108e+06	3.44075e+06	1.90363e+06	1.22846e+07	1.41412e+07	1.61087e+07	0.000658847	1.41781e+07	1.91231e+06	1.10407e+06	13.4877	2.35182e+06	947943	547295	40.3068	0.165876	-2.59182	0.00951311	Down
A0A024R035	C9	Complement component C9	735	2.86876e+06	7.53178e+06	3.97097e+06	8.81697e+06	7.89798e+06	1.19593e+07	0.0632117	9.55809e+06	2.12968e+06	1.22957e+06	22.2814	4.7905e+06	2.43714e+06	1.40709e+06	50.8745	0.501199	-0.996545	0.139346	NoSig
Q15907	RAB11B	Ras-related protein Rab-11B	9230	1.05851e+07	3244.62	165244	4.48976e+06	5.28312e+06	5.15187e+06	0.712177	4.97492e+06	425255	245521	8.54798	3.58454e+06	6.06323e+06	3.50061e+06	169.149	0.720522	-0.472886	0.774731	NoSig
P16104	H2AX	Histone H2AX	3014	1.78294e+08	3.7404e+06	3.03136e+06	2.29179e+08	1.22218e+08	2.44316e+08	0.12151	1.98571e+08	6.65557e+07	3.84259e+07	33.5173	6.16885e+07	1.00984e+08	5.8303e+07	163.699	0.310662	-1.68658	0.221609	NoSig
A0A7S5BXN6		IGH c66_heavy_IGHV3-11_IGHD3-10_IGHJ4 (Fragment)		3244.62	3244.62	3244.62	507465	1.11592e+06	641531	0.0151889	754971	319695	184576	42.3453	3244.62	0	0	0	0.00429767	-7.86223	0.0598479	Down
B4DMV0		Brain-specific angiogenesis inhibitor 1-associated protein 2		6.62931e+06	986065	866487	968252	3.02544e+06	781610	0.576121	1.59177e+06	1.2451e+06	718858	78.2211	2.82729e+06	3.29319e+06	1.90132e+06	116.479	1.77619	0.828789	0.661232	NoSig
P56211	ARPP19	cAMP-regulated phosphoprotein 19	10776	7.45255e+06	5.59988e+06	1.47664e+07	2.55822e+06	3244.62	1.25567e+06	0.050608	1.27238e+06	1.27757e+06	737606	100.408	9.27293e+06	4.8468e+06	2.7983e+06	52.2683	7.28788	2.8655	0.121197	NoSig
Q5T200	ZC3H13	Zinc finger CCCH domain-containing protein 13	23091	1.77615e+06	2.77517e+06	5.26084e+06	702459	611278	568815	0.0633399	627517	68286.1	39425	10.882	3.27072e+06	1.79442e+06	1.03601e+06	54.8632	5.21216	2.38188	0.139395	NoSig
Q6FI81	CIAPIN1	Anamorsin	57019	2.08834e+06	3.05287e+06	3.413e+06	288083	397286	3244.62	0.00314051	229538	203440	117456	88.6302	2.8514e+06	684926	395442	24.0207	12.4224	3.63487	0.0233759	Up
Q5M8T4	CCN2	Connective tissue growth factor	1490	2.11132e+06	9.18291e+06	3.27964e+06	4.53769e+06	4.01069e+06	6.16646e+06	0.984563	4.90495e+06	1.12383e+06	648844	22.9122	4.85796e+06	3.7908e+06	2.18862e+06	78.0328	0.99042	-0.0138881	0.9879	NoSig
Q8IZP0	ABI1	Abl interactor 1	10006	7.24394e+06	841552	496090	3244.62	1.22185e+06	489491	0.361222	571527	613428	354163	107.331	2.86053e+06	3.80008e+06	2.19397e+06	132.845	5.00506	2.32339	0.491369	NoSig
A0A7S5BYL0		IGH c651_heavy_IGHV3-23_IGHD3-22_IGHJ4 (Fragment)		3244.62	3244.62	3244.62	2.32515e+07	3.65754e+07	3.32841e+07	0.00149731	3.1037e+07	6.94037e+06	4.00702e+06	22.3616	3244.62	0	0	0	0.00010454	-13.2237	0.0146272	Down
A0A5C2GTP4		IG c677_light_IGKV3-11_IGKJ1 (Fragment)		3244.62	3244.62	3244.62	1.79997e+06	1.61857e+06	1.41009e+06	0.000140447	1.60954e+06	195098	112640	12.1213	3244.62	0	0	0	0.00201586	-8.95439	0.00440348	Down
B9EIS5	PCM1	PCM1 protein	5108	1.07747e+06	4.71462e+06	4.81674e+06	674254	1.31866e+06	1.14316e+06	0.115956	1.04536e+06	333148	192343	31.8693	3.53628e+06	2.13e+06	1.22976e+06	60.2329	3.38284	1.75823	0.213	NoSig
Q9NTI5	PDS5B	Sister chromatid cohesion protein PDS5 homolog B	23047	1.98524e+07	7.15115e+07	5.21011e+07	2.22108e+07	3.00058e+07	2.22094e+07	0.206699	2.48087e+07	4.50083e+06	2.59855e+06	18.1422	4.78217e+07	2.60941e+07	1.50654e+07	54.5653	1.92762	0.946821	0.3358	NoSig
A0A5C2G8C2		IGL c2693_light_IGKV1-9_IGKJ4 (Fragment)		3244.62	3244.62	3244.62	931370	6.5701e+06	5.45279e+06	0.0665461	4.31808e+06	2.98571e+06	1.7238e+06	69.1444	3244.62	0	0	0	0.000751402	-10.3781	0.14336	NoSig
A0A7S5EX02		IGH c2702_heavy_IGHV3-23_IGHD5-18_IGHJ4 (Fragment)		3244.62	3244.62	3244.62	9.88169e+06	9.19857e+06	1.00136e+07	2.75168e-06	9.69795e+06	437469	252573	4.51095	3244.62	0	0	0	0.000334567	-11.5454	0.000626537	Down
P26232	CTNNA2	Catenin alpha-2	1496	4.10568e+06	3.34315e+06	3.27522e+06	2.53586e+06	2.60679e+06	3.20998e+06	0.0816027	2.78421e+06	370432	213869	13.3047	3.57468e+06	461113	266224	12.8994	1.28391	0.360548	0.163648	NoSig
Q562L3	SERPINA3	Actin-like protein (Fragment)	12	2.94206e+06	3244.62	3244.62	2.42438e+06	3.92274e+06	3.89699e+06	0.0910693	3.4147e+06	857743	495218	25.1191	982850	1.69673e+06	979606	172.633	0.287829	-1.79672	0.177229	NoSig
Q15257	PTPA	Serine/threonine-protein phosphatase 2A activator	5524	1.00341e+08	3.41214e+06	223935	1.01617e+07	1.2259e+07	9.00843e+06	0.502691	1.04764e+07	1.64798e+06	951460	15.7304	3.46591e+07	5.69047e+07	3.2854e+07	164.184	3.30831	1.7261	0.598538	NoSig
A0A5C2GHY2		IG c257_light_IGKV3-15_IGKJ2 (Fragment)		1.58424e+06	468134	200252	4.04366e+07	3.19904e+07	3.42853e+07	0.000168354	3.55708e+07	4.36738e+06	2.52151e+06	12.278	750875	734038	423797	97.7577	0.0211093	-5.56598	0.00483814	Down
A0A5C2G047		IGL c1920_light_IGKV3-11_IGKJ4 (Fragment)		3244.62	3244.62	3244.62	499601	827151	242239	0.0372624	522997	293157	169254	56.0532	3244.62	0	0	0	0.00620389	-7.33261	0.100752	Down
B4DIS3	DPY30	Dpy-30-like protein, isoform CRA_b	84661	936998	2.22089e+06	6.84319e+06	882911	668233	927411	0.235002	826185	138588	80013.9	16.7745	3.33369e+06	3.10637e+06	1.79346e+06	93.181	4.03504	2.01258	0.367075	NoSig
B2RDN9		cDNA, FLJ96699, highly similar to Homo sapiens thyroid autoantigen 70kDa (Ku antigen) (G22P1), mRNA		733569	1.32234e+06	946139	3.42731e+06	1.98547e+06	4.17795e+06	0.0299922	3.19691e+06	1.11425e+06	643314	34.854	1.00068e+06	298149	172136	29.7945	0.313015	-1.67569	0.0888657	NoSig
B7Z9B8		cDNA FLJ56912, highly similar to Fibulin-2		1.49701e+07	1.91822e+07	1.06653e+07	2.87204e+06	5.2326e+06	3.45335e+06	0.0123293	3.85266e+06	1.2299e+06	710082	31.9234	1.49392e+07	4.25854e+06	2.45867e+06	28.5058	3.87763	1.95517	0.0526617	NoSig
A9IYQ1	PDS5B	Sister chromatid cohesion protein PDS5 homolog B (Fragment)	23047	1.17542e+06	876367	765248	3244.62	1.06989e+06	726987	0.371912	600041	544537	314389	90.75	939012	212140	122479	22.5919	1.56491	0.646081	0.498397	NoSig
A8K818		cDNA FLJ75784, highly similar to Homo sapiens CD3E antigen, epsilon polypeptide associated protein (CD3EAP), mRNA		4.88909e+06	8.33512e+06	1.18637e+07	2.463e+06	234919	1.07465e+06	0.0283481	1.25753e+06	1.12524e+06	649660	89.4808	8.36263e+06	3.48737e+06	2.01343e+06	41.7018	6.65007	2.73337	0.0864164	Up
A0A0S2Z3W3	HEXA	Beta-N-acetylhexosaminidase (Fragment)	3073	932083	473510	452706	2.41681e+06	2.88442e+06	4.0154e+06	0.00762086	3.10554e+06	821917	474534	26.4661	619433	270962	156440	43.7436	0.19946	-2.32583	0.0390949	Down
P06132	UROD	Uroporphyrinogen decarboxylase	7389	414486	3244.62	3244.62	4.89669e+06	4.70046e+06	5.69668e+06	0.000120093	5.09794e+06	527722	304681	10.3517	140325	237431	137081	169.2	0.0275258	-5.18307	0.00399411	Down
P08697	SERPINF2	Alpha-2-antiplasmin	5345	3.06952e+06	6.37857e+06	3.28038e+06	1.18584e+07	1.02479e+07	9.27027e+06	0.00897854	1.04589e+07	1.30687e+06	754524	12.4954	4.24282e+06	1.85262e+06	1.06961e+06	43.6647	0.405668	-1.30163	0.0433548	NoSig
B2R8Y9		Tissue factor pathway inhibitor		866846	828437	2.05039e+06	25185.7	1.12074e+06	1.4743e+06	0.561066	873408	755554	436219	86.5064	1.24856e+06	694672	401069	55.638	1.42952	0.515534	0.649178	NoSig
A0A140VK83	PPP1R7	Protein phosphatase 1, regulatory subunit 7, isoform CRA_b	5510	5.03559e+06	3244.62	257378	493934	3244.62	465075	0.429274	320751	275347	158972	85.8445	1.7654e+06	2.83491e+06	1.63674e+06	160.582	5.50397	2.46047	0.536365	NoSig
A0A024R1M3	PIK3IP1	HGFL gene, isoform CRA_a	113791	1.49727e+07	2.95724e+07	2.9447e+07	9.56929e+06	9.51893e+06	6.66621e+06	0.0312277	8.58481e+06	1.66174e+06	959408	19.3568	2.4664e+07	8.39314e+06	4.84578e+06	34.0299	2.87299	1.52255	0.0907995	NoSig
Q9NX55	HYPK	Huntingtin-interacting protein K	25764	2.49585e+08	3.41567e+08	3.26763e+08	6.17422e+07	5.4882e+07	4.935e+07	0.00095212	5.53247e+07	6.20796e+06	3.58416e+06	11.2209	3.05971e+08	4.93899e+07	2.85153e+07	16.142	5.53046	2.4674	0.0116186	Up
O14561	NDUFAB1	Acyl carrier protein, mitochondrial	4706	3.1499e+07	8.80191e+06	5.16127e+06	3.62291e+06	862265	2.77536e+06	0.198898	2.42018e+06	1.41418e+06	816477	58.4329	1.51541e+07	1.42717e+07	8.23977e+06	94.1774	6.26155	2.64652	0.325604	NoSig
Q53XB4	RNASE4	Epididymis secretory sperm binding protein	6038	468570	314284	3244.62	3.18054e+06	2.38892e+06	2.13073e+06	0.00258805	2.56673e+06	547030	315828	21.3123	262033	237022	136845	90.4551	0.102088	-3.29211	0.0207462	Down
Q92558	WASF1	Actin-binding protein WASF1	8936	8.86943e+06	787355	117708	544176	1.26537e+06	298592	0.417175	702713	502510	290124	71.51	3.25816e+06	4.87102e+06	2.81228e+06	149.502	4.63655	2.21305	0.527812	NoSig
Q9Y3F4	STRAP	Serine-threonine kinase receptor-associated protein	11171	3.19076e+06	531402	249008	2.39052e+06	1.7596e+06	2.96023e+06	0.354085	2.37012e+06	600576	346743	25.3395	1.32372e+06	1.62306e+06	937072	122.613	0.558506	-0.840356	0.486353	NoSig
Q59EX4		Phospholipid-transporting ATPase (Fragment)		6.41342e+06	2.14187e+07	2.5453e+06	3.81984e+06	4.91479e+06	4.30303e+06	0.372755	4.34589e+06	548731	316810	12.6264	1.01258e+07	9.96932e+06	5.75579e+06	98.4547	2.32997	1.22031	0.498804	NoSig
A0A140VJY7	TXNDC17	Thioredoxin domain-containing protein 17	84817	848936	647969	429974	8.84767e+06	4.86291e+06	8.97372e+06	0.00695462	7.56143e+06	2.33784e+06	1.34975e+06	30.9179	642293	209539	120977	32.6236	0.0849433	-3.55736	0.0369581	Down
M0R165	EPS15L1	Epidermal growth factor receptor substrate 15-like 1	58513	3.94554e+06	1.1994e+06	1.09805e+06	1.88302e+06	2.38007e+06	1.21755e+06	0.810392	1.82688e+06	583289	336762	31.9282	2.081e+06	1.61554e+06	932730	77.6327	1.1391	0.187896	0.85832	NoSig
E5RGN3	ATOX1	Copper transport protein ATOX1	475	490410	3244.62	3244.62	3.78243e+06	8.25392e+06	7.17003e+06	0.0100488	6.40213e+06	2.33256e+06	1.3467e+06	36.4341	165633	281265	162389	169.812	0.0258716	-5.27249	0.04592	Down
P55058	PLTP	Phospholipid transfer protein	5360	569884	2.05624e+06	3244.62	9.61705e+06	1.34673e+07	1.53124e+07	0.00261698	1.27989e+07	2.90589e+06	1.67772e+06	22.7042	876457	1.06028e+06	612152	120.973	0.0684791	-3.86819	0.0208549	Down
E9PRJ8	CD81	Tetraspanin (Fragment)	975	3244.62	3244.62	54837.9	4.96399e+06	6.78621e+06	6.95797e+06	0.000622448	6.23606e+06	1.10498e+06	637963	17.7193	20442.4	29787.4	17197.7	145.714	0.00327809	-8.25293	0.00921224	Down
B3KMQ6		cDNA FLJ12172 fis, clone MAMMA1000684, highly similar to Opioid growth factor receptor		3.47384e+06	6.30111e+06	1.21291e+07	1.58683e+06	1.32713e+06	1.89189e+06	0.0893993	1.60195e+06	282683	163207	17.6462	7.30136e+06	4.41349e+06	2.54813e+06	60.4475	4.55779	2.18834	0.175287	NoSig
Q96T23	RSF1	Remodeling and spacing factor 1	51773	2.50496e+06	5.46109e+06	7.33177e+06	1.07994e+06	702957	608015	0.0381774	796971	249614	144115	31.3204	5.09928e+06	2.43366e+06	1.40507e+06	47.7256	6.39832	2.67769	0.101715	Up
A0A0S2Z4T1	MCM3	DNA replication licensing factor MCM3 (Fragment)	4172	5.04177e+06	1.65367e+07	3.22512e+06	1.91269e+06	4.46405e+06	2.81089e+06	0.286289	3.06254e+06	1.29416e+06	747184	42.2578	8.26788e+06	7.21842e+06	4.16756e+06	87.3068	2.69968	1.43279	0.424132	NoSig
W0UV28	ANG	Ribonuclease A A1	283	6.42402e+06	5.06106e+06	3.47209e+06	2.25005e+06	2.51275e+06	2.89314e+06	0.0494507	2.55198e+06	323331	186675	12.6698	4.98572e+06	1.47741e+06	852982	29.6328	1.95367	0.966187	0.119294	NoSig
B7Z475		cDNA FLJ55712, highly similar to F-box-like/WD repeat protein TBL1XR1		534922	564491	1.03246e+06	1.26294e+06	2.4206e+06	1.41794e+06	0.0672409	1.70049e+06	628428	362823	36.9557	710624	279109	161143	39.2766	0.417893	-1.25879	0.144436	NoSig
X5DNA9	SEPTIN5	Septin-5 (Fragment)	5413	1.26892e+07	3244.62	3244.62	3244.62	127887	157290	0.383463	96140.7	81782.6	47217.2	85.0656	4.23188e+06	7.32421e+06	4.22864e+06	173.072	44.0176	5.46001	0.504518	NoSig
A0A024R572	SF1	Splicing factor 1	7536	9.19685e+06	1.51847e+07	1.54183e+07	2.14407e+06	2.31303e+06	316815	0.00542993	1.5913e+06	1.10697e+06	639108	69.5636	1.32666e+07	3.52646e+06	2.036e+06	26.5814	8.33695	3.05952	0.0322743	Up
Q7L2J0	MEPCE	7SK snRNA methylphosphate capping enzyme	56257	1.46843e+06	4.96676e+06	5.34371e+06	366607	545077	539129	0.0494473	483604	101367	58524	20.9606	3.9263e+06	2.1369e+06	1.23374e+06	54.4254	8.11883	3.02127	0.119294	Up
A0A7S5EXS6		IGH c2699_heavy_IGHV3-11_IGHD5-24_IGHJ5 (Fragment)		3244.62	3244.62	3244.62	507465	1.11592e+06	641531	0.0151889	754971	319695	184576	42.3453	3244.62	0	0	0	0.00429767	-7.86223	0.0598479	Down
Q58FF6	HSP90AB4P	Putative heat shock protein HSP 90-beta 4	664618	815000	3244.62	3244.62	584780	807152	772474	0.184212	721468	119639	69073.7	16.5827	273830	468667	270585	171.153	0.379545	-1.39766	0.306847	NoSig
Q9H910	JPT2	Jupiter microtubule associated homolog 2	90861	7.19637e+06	1.84125e+07	2.22989e+07	3.20089e+06	6.60417e+06	4.46335e+06	0.0728368	4.75614e+06	1.72043e+06	993289	36.1728	1.59692e+07	7.84209e+06	4.52763e+06	49.1075	3.35761	1.74743	0.150873	NoSig
A0A024R611	CORO1A	Coronin	11151	9.3981e+06	1.56974e+06	1.71833e+06	731215	872525	585605	0.24752	729782	143466	82829.9	19.6587	4.22872e+06	4.47743e+06	2.58504e+06	105.881	5.7945	2.53468	0.381077	NoSig
A0A7P0TAG7	SLC1A3	Amino acid transporter	6507	1.14829e+07	3244.62	20672.3	3244.62	194434	273467	0.390597	157048	138936	80214.9	88.4672	3.8356e+06	6.62274e+06	3.82364e+06	172.665	24.423	4.61017	0.508429	NoSig
Q9Y2J0	RPH3A	Rabphilin-3A	22895	6.53096e+06	3.40399e+06	2.41338e+06	388435	1.02197e+06	726089	0.0533204	712165	316997	183018	44.5118	4.11611e+06	2.14917e+06	1.24083e+06	52.2137	5.77972	2.531	0.125062	NoSig
Q6IQ30	PABPC4	Polyadenylate-binding protein	8761	287894	3244.62	638371	3244.62	56551	3244.62	0.192595	21013.4	30776.4	17768.8	146.461	309837	318131	183673	102.677	14.7447	3.88213	0.318303	NoSig
Q8TEA8	DTD1	D-aminoacyl-tRNA deacylase 1	92675	1.24419e+07	8.37281e+06	1.7395e+07	4.58057e+06	4.68621e+06	3.67405e+06	0.0327554	4.31361e+06	556389	321231	12.8985	1.27366e+07	4.51832e+06	2.60865e+06	35.4752	2.95265	1.56201	0.0932269	NoSig
P14854	COX6B1	Cytochrome c oxidase subunit 6B1	1340	2.66514e+07	2.59275e+07	1.04966e+07	5.3965e+06	6.04744e+06	8.21063e+06	0.0534203	6.55152e+06	1.47323e+06	850571	22.4869	2.10252e+07	9.12521e+06	5.26845e+06	43.4014	3.2092	1.68222	0.125197	NoSig
O43583	DENR	Density-regulated protein	8562	3.86738e+06	5.79432e+06	1.22522e+06	6.43658e+06	6.528e+06	4.37681e+06	0.224552	5.78046e+06	1.21646e+06	702324	21.0443	3.62897e+06	2.29386e+06	1.32436e+06	63.2097	0.627799	-0.671624	0.355251	NoSig
Q00341	HDLBP	Vigilin	3069	5.13529e+06	5.91648e+07	4.63288e+07	725860	76745.3	1.44857e+06	0.0910142	750391	686241	396201	91.451	3.68763e+07	2.82278e+07	1.62973e+07	76.5473	49.1427	5.61891	0.177229	NoSig
A0A024R7U9	ATP6V1H	V-type proton ATPase subunit H	51606	6.15501e+06	3244.62	3244.62	3244.62	1.50807e+07	6.20177e+06	0.3557	7.09522e+06	7.57831e+06	4.37534e+06	106.809	2.05383e+06	3.55172e+06	2.05059e+06	172.931	0.289467	-1.78853	0.487892	NoSig
A0A5C2GQE4		IG c100_light_IGKV1D-33_IGKJ2 (Fragment)		2.10927e+06	1.59189e+06	878763	3.35255e+07	2.57659e+07	3.75818e+07	0.000908524	3.22911e+07	6.0039e+06	3.46636e+06	18.5931	1.52664e+06	617844	356712	40.4708	0.0472775	-4.4027	0.0114217	Down
A0A024R7Z5	SDCBP	Syndecan binding protein (Syntenin), isoform CRA_c	6386	174906	3244.62	3244.62	1.47012e+06	1.8598e+06	3.86851e+06	0.0349006	2.39948e+06	1.28706e+06	743082	53.639	60465.2	99109	57220.6	163.911	0.0251993	-5.31047	0.0967283	Down
A0A7I2V492	KIF5C	Kinesin-like protein	3800	697154	759704	3244.62	3.52318e+06	4.10527e+06	1.80516e+06	0.0221188	3.14454e+06	1.19589e+06	690449	38.0308	486701	419852	242402	86.2649	0.154777	-2.69174	0.073999	Down
V9HWF9	BPNT1	Epididymis luminal protein 20	10380	388631	115076	3244.62	2.49116e+06	4.98256e+06	2.07005e+06	0.0302575	3.18126e+06	1.57412e+06	908816	49.4809	168984	198268	114470	117.33	0.0531185	-4.23464	0.0892054	Down
P09496	CLTA	Clathrin light chain A	1211	6.62315e+07	1.52928e+07	5.11115e+06	3.61615e+07	2.93043e+07	2.79188e+07	0.91181	3.11282e+07	4.41368e+06	2.54824e+06	14.179	2.88785e+07	3.27468e+07	1.89064e+07	113.395	0.927727	-0.108228	0.934653	NoSig
A0A5C2GJE9		IG c490_light_IGKV3-20_IGKJ1 (Fragment)		1.39758e+06	2.28877e+06	3244.62	9.28202e+07	1.10243e+08	9.49194e+07	5.93851e-05	9.93275e+07	9.51099e+06	5.49117e+06	9.57539	1.22987e+06	1.15196e+06	665083	93.6653	0.0123819	-6.33562	0.00282488	Down
X6RLX0	ERC1	ELKS/Rab6-interacting/CAST family member 1	23085	1.35377e+06	727735	1.09256e+06	378188	3244.62	389189	0.0224096	256874	219718	126854	85.5355	1.05802e+06	314443	181544	29.72	4.11884	2.04224	0.0741975	Up
B2RBI2		cDNA, FLJ95525, highly similar to Homo sapiens synapse associated protein 1, SAP47 homolog (Drosophila) (SYAP1), mRNA		4.95494e+06	8.43442e+06	1.29605e+07	2.79335e+06	2.00989e+06	2.80166e+06	0.0552912	2.53497e+06	454749	262549	17.9391	8.7833e+06	4.01419e+06	2.31759e+06	45.7025	3.46486	1.7928	0.128233	NoSig
Q14061	COX17	Cytochrome c oxidase copper chaperone	10063	4.8005e+06	6.9798e+06	8.52834e+06	1.63575e+06	614931	3244.62	0.00701247	751310	824755	476173	109.776	6.76954e+06	1.87279e+06	1.08126e+06	27.665	9.01032	3.17158	0.0370659	Up
Q13363	CTBP1	C-terminal-binding protein 1	1487	3.61367e+06	3244.62	192559	3244.62	337635	318864	0.423226	219915	187876	108470	85.4315	1.26982e+06	2.03203e+06	1.1732e+06	160.025	5.77417	2.52961	0.532179	NoSig
Q9HAT2	SIAE	Sialate O-acetylesterase	54414	1.53952e+06	3.27676e+06	3.91064e+06	9.71236e+06	9.32103e+06	1.03217e+07	0.000853279	9.78503e+06	504273	291142	5.15352	2.90898e+06	1.2276e+06	708755	42.2004	0.297288	-1.75006	0.0110777	NoSig
A0A6Q8PFF7	CLCC1	Chloride channel CLIC-like protein 1	23155	5.64438e+06	6.53793e+06	1.39796e+07	1.58256e+06	3.0321e+06	929952	0.0645216	1.8482e+06	1.07595e+06	621203	58.2162	8.72063e+06	4.57624e+06	2.6421e+06	52.4761	4.71844	2.23831	0.140863	NoSig
Q59FP7	DNMT1	DNA (cytosine-5)-methyltransferase 1 (Fragment)	1786	4.07447e+06	5.20167e+06	1.01207e+07	1.16372e+06	1.83436e+06	667782	0.0498643	1.22195e+06	585468	338020	47.9124	6.46562e+06	3.2152e+06	1.8563e+06	49.7276	5.29121	2.4036	0.120194	Up
Q14444	CAPRIN1	Caprin-1	4076	9.3137e+06	1.29446e+07	1.18873e+07	7.35252e+06	3.99326e+06	3.79994e+06	0.0159776	5.04857e+06	1.99762e+06	1.15333e+06	39.568	1.13819e+07	1.86749e+06	1.07819e+06	16.4075	2.25448	1.17279	0.0617411	NoSig
Q9BSN3	NOP56	NOP56 protein	10528	5.57708e+06	9.44028e+06	1.30746e+07	2.22952e+06	2.20691e+06	1.42873e+06	0.0273375	1.95505e+06	455951	263244	23.3217	9.36399e+06	3.74935e+06	2.16469e+06	40.0401	4.78964	2.25992	0.0845549	Up
P18827	SDC1	Syndecan-1	6382	7.18527e+07	3.53199e+08	2.64458e+08	3.62725e+07	1.00677e+08	6.40739e+07	0.12828	6.70079e+07	3.23025e+07	1.86499e+07	48.2071	2.29837e+08	1.43833e+08	8.30421e+07	62.5806	3.42999	1.77821	0.23153	NoSig
A0A5C2GS26		IG c1713_heavy_IGHV3-66_IGHD5-18_IGHJ5 (Fragment)		3244.62	3244.62	3244.62	671448	2.19384e+06	2.27565e+06	0.0305315	1.71365e+06	903498	521635	52.7237	3244.62	0	0	0	0.0018934	-9.04481	0.089745	Down
A0A1W2PRL9	TCEA1	Transcription elongation factor	6917	3.97988e+06	5.63988e+06	5.33865e+06	1.30208e+06	3.27974e+06	1.13187e+06	0.022916	1.90456e+06	1.19397e+06	689341	62.6901	4.98614e+06	884366	510589	17.7365	2.618	1.38846	0.0753681	NoSig
Q96JE9	MAP6	Microtubule-associated protein 6	4135	1.53062e+07	3244.62	343644	804188	162503	3244.62	0.387432	323312	423996	244794	131.141	5.2177e+06	8.73856e+06	5.04521e+06	167.479	16.1383	4.01241	0.506981	NoSig
H3BN14	CALB2	Calretinin (Fragment)	794	5.45329e+06	3244.62	3244.62	3244.62	269569	139588	0.407186	137467	133175	76888.7	96.8777	1.81993e+06	3.14658e+06	1.81668e+06	172.896	13.239	3.72672	0.521133	NoSig
E7EQ64	PRSS1	Serine protease 1	5644	3.73906e+07	3.4828e+07	3.73702e+07	3.78152e+06	1.31578e+07	3.0173e+06	0.000893454	6.65222e+06	5.64697e+06	3.26028e+06	84.8885	3.65296e+07	1.47367e+06	850823	4.03418	5.49134	2.45716	0.0113503	Up
P62745	RHOB	Rho-related GTP-binding protein RhoB	388	4.80028e+06	988244	586036	548272	263525	219109	0.256501	343635	178607	103119	51.9757	2.12485e+06	2.3257e+06	1.34274e+06	109.452	6.18346	2.62841	0.390758	NoSig
B2R701		cDNA, FLJ93202, Homo sapiens protease inhibitor 16 (PI16), mRNA		394876	732414	313682	409648	3244.62	294733	0.237757	235875	209497	120953	88.817	480324	222059	128206	46.2311	2.03635	1.02598	0.37079	NoSig
A0A5C2GC31		IGH + IGL c133_light_IGKV3-20_IGKJ1 (Fragment)		3244.62	3244.62	805092	4.56878e+06	5.79475e+06	4.65197e+06	0.000580137	5.00517e+06	685062	395521	13.6871	270527	462947	267283	171.128	0.0540496	-4.20957	0.00921224	Down
B5BUB5	SSB	Autoantigen La (Fragment)	6741	1.568e+06	4.33136e+06	3.39535e+06	2.41394e+06	2.18124e+06	2.17624e+06	0.360484	2.25714e+06	135817	78413.9	6.0172	3.09824e+06	1.40544e+06	811429	45.3625	1.37264	0.45695	0.49059	NoSig
P62314	SNRPD1	Small nuclear ribonucleoprotein Sm D1	6632	1.94464e+06	3244.62	3244.62	5.14237e+06	6.03124e+06	5.60107e+06	0.00208104	5.59156e+06	444510	256638	7.94967	650377	1.12087e+06	647132	172.341	0.116314	-3.1039	0.018333	Down
Q7Z532	OGN	Mimecan	4969	6.74393e+07	2.48947e+08	1.88338e+08	9.34587e+07	7.68391e+07	7.6087e+07	0.183757	8.21283e+07	9.81966e+06	5.66939e+06	11.9565	1.68241e+08	9.24075e+07	5.33515e+07	54.9256	2.04852	1.03458	0.306434	NoSig
A0A5C2GHK5		IG c672_light_IGKV1-16_IGKJ4 (Fragment)		1.65746e+07	1.99395e+07	2.94454e+07	3.55315e+07	3.83957e+07	4.45714e+07	0.0201809	3.94995e+07	4.61994e+06	2.66732e+06	11.6962	2.19865e+07	6.6751e+06	3.85387e+06	30.36	0.556628	-0.845214	0.0703598	NoSig
Q99832	CCT7	T-complex protein 1 subunit eta	10574	2.9364e+06	3244.62	388155	1.43415e+06	1.68818e+06	4.5201e+06	0.347066	2.54748e+06	1.71306e+06	989033	67.2452	1.10927e+06	1.59401e+06	920299	143.699	0.435437	-1.19946	0.481629	NoSig
E5RIA4	DNPEP	Aspartyl aminopeptidase	23549	400132	3244.62	3244.62	2.53195e+06	743387	2.34607e+06	0.0406668	1.8738e+06	983370	567749	52.4799	135541	229143	132296	169.059	0.0723345	-3.78917	0.106056	Down
Q9UHV9	PFDN2	Prefoldin subunit 2	5202	3.6532e+06	3.76403e+06	955691	4.89574e+06	5.43507e+06	4.75937e+06	0.0760514	5.03006e+06	357313	206295	7.10355	2.79098e+06	1.59037e+06	918200	56.9825	0.554859	-0.849806	0.155357	NoSig
O75828	CBR3	Carbonyl reductase [NADPH] 3	874	3244.62	3244.62	3244.62	550798	793596	616782	0.000853173	653725	125544	72483	19.2044	3244.62	0	0	0	0.00496327	-7.65449	0.0110777	Down
A0A5C2GNQ0		IG c543_light_IGKV2D-28_IGKJ2 (Fragment)		328711	3244.62	3244.62	305998	3.79612e+06	7.28175e+06	0.141845	3.79462e+06	3.48788e+06	2.01373e+06	91.9163	111733	187908	108489	168.175	0.0294452	-5.08582	0.251178	NoSig
Q12792	TWF1	Twinfilin-1	5756	3.05372e+06	544916	394662	3.12e+06	5.85764e+06	5.36164e+06	0.0458805	4.77976e+06	1.45863e+06	842141	30.5169	1.3311e+06	1.49372e+06	862401	112.217	0.278487	-1.84432	0.113479	NoSig
Q53GP1		N-sulfoglucosamine sulfohydrolase (Sulfamidase) variant (Fragment)		3244.62	3244.62	3244.62	2.36048e+06	3.93952e+06	4.9368e+06	0.00754523	3.7456e+06	1.29907e+06	750016	34.6824	3244.62	0	0	0	0.000866247	-10.1729	0.0388447	Down
O15347	HMGB3	High mobility group protein B3	3149	7.4685e+06	2.35295e+07	1.12634e+07	7.76847e+06	9.80895e+06	7.99262e+06	0.31869	8.52334e+06	1.11899e+06	646050	13.1285	1.40871e+07	8.39455e+06	4.8466e+06	59.5902	1.65277	0.724886	0.457036	NoSig
Q86UD1	OAF	Out at first protein homolog	220323	1.92628e+06	4.75761e+06	612481	1.26305e+07	1.30974e+07	1.18288e+07	0.00139327	1.25189e+07	641616	370437	5.12518	2.43212e+06	2.11836e+06	1.22304e+06	87.0991	0.194276	-2.36382	0.0140754	Down
Q96ST2	IWS1	Protein IWS1 homolog	55677	4.08092e+06	4.69427e+06	6.26331e+06	958642	2.03259e+06	1.62771e+06	0.00855454	1.53965e+06	542364	313134	35.2265	5.01283e+06	1.12553e+06	649825	22.453	3.25583	1.70302	0.0418536	NoSig
P07305	H1-0	Histone H1.0	3005	3.06216e+07	688600	2.09273e+07	1.33472e+07	2.32027e+07	1.31534e+07	0.932865	1.65678e+07	5.74686e+06	3.31795e+06	34.687	1.74125e+07	1.52729e+07	8.81781e+06	87.7122	1.05099	0.071746	0.950854	NoSig
A5PLM9	CTSL	Cathepsin L1	1514	4.54012e+06	8.96559e+06	5.72424e+06	3.4847e+07	4.04562e+07	4.84762e+07	0.00112104	4.12598e+07	6.85005e+06	3.95488e+06	16.6022	6.40998e+06	2.29105e+06	1.32274e+06	35.7418	0.155357	-2.68634	0.0126652	Down
P26373	RPL13	60S ribosomal protein L13	6137	3.89712e+07	7.88166e+07	5.0835e+07	4.47611e+06	3.32407e+06	2.30569e+06	0.0110996	3.36862e+06	1.08589e+06	626942	32.2356	5.62076e+07	2.04588e+07	1.18119e+07	36.3986	16.6856	4.06053	0.0491102	Up
O00193	C11orf58	Small acidic protein	10944	8.77633e+06	1.72622e+07	1.61042e+07	4.31748e+06	3.82026e+06	915316	0.0182153	3.01769e+06	1.8376e+06	1.06094e+06	60.8944	1.40476e+07	4.6016e+06	2.65674e+06	32.7573	4.65508	2.21881	0.0667358	Up
I4AY87	MIF	Epididymis secretory sperm binding protein (Fragment)	4282	3.02963e+07	3.15772e+07	3.61237e+06	7.89288e+07	8.0613e+07	9.30646e+07	0.00355266	8.42022e+07	7.7212e+06	4.45784e+06	9.16984	2.18286e+07	1.57887e+07	9.11562e+06	72.3304	0.25924	-1.94764	0.0248602	NoSig
O60687	SRPX2	Sushi repeat-containing protein SRPX2	27286	395014	505534	376726	3.27349e+06	6.15922e+06	6.85414e+06	0.010332	5.42895e+06	1.89875e+06	1.09624e+06	34.9745	425758	69690.3	40235.7	16.3685	0.0784236	-3.67257	0.0466912	Down
Q15393	SF3B3	Splicing factor 3B subunit 3	23450	5.78305e+07	1.9483e+06	1.53227e+06	3.74762e+06	3.38707e+06	3.92603e+06	0.42098	3.68691e+06	274559	158516	7.44685	2.0437e+07	3.23844e+07	1.86971e+07	158.459	5.54314	2.4707	0.53091	NoSig
A0A384N6C7		Epididymis secretory sperm binding protein		1.38215e+07	3.20911e+06	3.01721e+06	4.17692e+06	2.04642e+06	4.55685e+06	0.445518	3.5934e+06	1.35312e+06	781225	37.6557	6.68261e+06	6.18322e+06	3.56988e+06	92.527	1.85969	0.895063	0.548558	NoSig
A0A0S2Z4I7	VASP	Vasodilator-stimulated phosphoprotein isoform 4 (Fragment)	7408	453489	734554	942414	3244.62	3244.62	3244.62	0.00754405	3244.62	0	0	0	710152	245374	141667	34.5524	218.871	7.77394	0.0388447	Up
A0A024R3R5	LBR	Delta(14)-sterol reductase LBR	3930	5.04132e+06	9.90706e+06	5.28685e+06	3.7768e+06	1.88291e+06	1.20354e+06	0.0644808	2.28775e+06	1.33354e+06	769922	58.2906	6.74508e+06	2.74111e+06	1.58258e+06	40.6387	2.94834	1.5599	0.140863	NoSig
A0A5C2GN80		IG c917_heavy_IGHV3-30_IGHD3-3_IGHJ6 (Fragment)		3244.62	3244.62	283226	1.2866e+07	1.43194e+07	1.52601e+07	3.68829e-05	1.41485e+07	1.20615e+06	696370	8.52491	96571.8	161647	93327.2	167.386	0.00682558	-7.19483	0.00221137	Down
Q9NRW1	RAB6B	Ras-related protein Rab-6B	51560	4.3507e+06	3244.62	3244.62	3244.62	506442	697320	0.512834	402336	358558	207014	89.1191	1.4524e+06	2.51e+06	1.44915e+06	172.818	3.60991	1.85196	0.608169	NoSig
B8ZZ54	HSPE1	10 kDa heat shock protein, mitochondrial	3336	1.80701e+07	2.08917e+06	3244.62	5.14214e+06	6.05387e+06	5.7937e+06	0.86214	5.66324e+06	469656	271156	8.29306	6.72083e+06	9.88392e+06	5.70649e+06	147.064	1.18675	0.247013	0.898885	NoSig
Q71UI9	H2AZ2	Histone H2A.V	94239	5.26966e+06	3244.62	3244.62	2.3109e+06	1.44734e+06	2.94731e+06	0.80521	2.23518e+06	752846	434656	33.6816	1.75872e+06	3.04057e+06	1.75547e+06	172.886	0.786833	-0.34587	0.855192	NoSig
F5H5V4	PSMD9	26S proteasome non-ATPase regulatory subunit 9 (Fragment)	5715	5.17054e+06	1.12661e+07	7.541e+06	3.82915e+06	3.8348e+06	2.56837e+06	0.065861	3.41077e+06	729550	421206	21.3896	7.99256e+06	3.07278e+06	1.77407e+06	38.4455	2.34333	1.22856	0.14261	NoSig
A0A286YFA2	PHGDH	D-3-phosphoglycerate dehydrogenase	26227	6.1189e+06	407660	3244.62	1.56499e+06	2.03732e+06	1.00089e+06	0.763894	1.5344e+06	518891	299582	33.8172	2.1766e+06	3.42011e+06	1.9746e+06	157.131	1.41854	0.504403	0.820736	NoSig
A0A0F7L1S3	FXR1	Fragile X mental retardation autosomal homolog variant p4K	8087	1.85503e+06	3.88949e+06	4.66833e+06	1.57767e+06	730065	835355	0.051188	1.0477e+06	461980	266725	44.0948	3.47095e+06	1.4526e+06	838657	41.8501	3.31293	1.72811	0.121809	NoSig
Q4V9L6	TMEM119	Transmembrane protein 119	338773	1.79271e+07	2.34898e+07	2.54534e+07	4.3013e+06	8.31087e+06	7.38454e+06	0.00364219	6.66557e+06	2.09925e+06	1.212e+06	31.4939	2.22901e+07	3.90394e+06	2.25394e+06	17.5143	3.34406	1.7416	0.0253668	NoSig
M0R2K3	BABAM1	BRISC and BRCA1-A complex member 1 (Fragment)	29086	1.40056e+07	2.61523e+07	2.72896e+07	8.25389e+06	1.07266e+07	3.5665e+06	0.0342949	7.51568e+06	3.63671e+06	2.09965e+06	48.3883	2.24825e+07	7.3632e+06	4.25115e+06	32.7508	2.99141	1.58083	0.0960516	NoSig
A0A1W2PNV4		Actin-related protein 2/3 complex subunit 1A		2.83602e+06	851199	1.02853e+06	825809	715063	877134	0.294819	806002	82830.8	47822.4	10.2768	1.57192e+06	1.09833e+06	634119	69.8719	1.95026	0.963669	0.433945	NoSig
Q92896	GLG1	Golgi apparatus protein 1	2734	1.54114e+06	1.80676e+06	1.1669e+06	2.06232e+06	1.62203e+06	2.25611e+06	0.1461	1.98015e+06	324925	187596	16.4091	1.50493e+06	321464	185598	21.3607	0.760009	-0.395912	0.256345	NoSig
P61956	SUMO2	Small ubiquitin-related modifier 2	6613	1.06299e+07	3.63223e+07	4.33788e+06	8.36235e+06	9.26594e+06	4.55602e+06	0.382089	7.39477e+06	2.4996e+06	1.44314e+06	33.8023	1.70967e+07	1.69445e+07	9.7829e+06	99.1097	2.312	1.20914	0.504004	NoSig
Q96QK1	VPS35	Vacuolar protein sorting-associated protein 35	55737	2.75526e+06	3244.62	3244.62	437697	194988	698007	0.634596	443564	251561	145239	56.7135	920585	1.58888e+06	917340	172.595	2.07543	1.05341	0.709099	NoSig
Q96D60	PHLDB1	PHLDB1 protein (Fragment)	23187	2.64185e+06	1.18327e+06	2.16043e+06	975117	793674	933947	0.0646914	900913	95125.8	54920.9	10.5588	1.99519e+06	743197	429085	37.2495	2.21463	1.14706	0.140998	NoSig
Q13451	FKBP5	Peptidyl-prolyl cis-trans isomerase FKBP5	2289	2.40661e+06	3.46638e+06	6.68406e+06	3.11748e+06	392673	834346	0.149798	1.44817e+06	1.46244e+06	844339	100.985	4.18568e+06	2.22759e+06	1.2861e+06	53.2194	2.89033	1.53124	0.260978	NoSig
A8KAH7	PRKAR2A	cDNA FLJ75444, highly similar to Homo sapiens protein kinase, cAMP-dependent, regulatory, type II, alpha (PRKAR2A), mRNA	5576	915437	706657	671779	795264	3244.62	753111	0.408599	517207	445603	257269	86.1557	764624	131766	76075.4	17.2328	1.47837	0.56401	0.521991	NoSig
A0A7I2V2M3	EIF3I	Eukaryotic translation initiation factor 3 subunit I	8668	4.35854e+06	3244.62	3244.62	3.13564e+06	3.33269e+06	2.45278e+06	0.361673	2.9737e+06	461764	266600	15.5283	1.45501e+06	2.51453e+06	1.45176e+06	172.819	0.489292	-1.03123	0.491756	NoSig
B4DPM7		cDNA FLJ55739, highly similar to 26S proteasome non-ATPase regulatory subunit 3		1.94233e+06	2.47656e+06	3.60218e+06	1.04942e+06	1.23198e+06	1.39521e+06	0.0440971	1.22554e+06	172988	99874.5	14.1153	2.67369e+06	847303	489191	31.6904	2.18165	1.12542	0.111277	NoSig
A0A5C2GHF4		IG c486_light_IGKV3-20_IGKJ2 (Fragment)		399282	3244.62	3244.62	2.44879e+06	2.17332e+06	2.13105e+06	0.00021514	2.25105e+06	172544	99618.2	7.66503	135257	228652	132013	169.05	0.0600862	-4.05682	0.00531758	Down
A8K9J6	CD276	cDNA FLJ78024	80381	219197	3244.62	136696	2.91788e+06	4.05153e+06	3.58689e+06	0.000531152	3.51876e+06	569888	329025	16.1957	119713	108974	62915.9	91.0292	0.0340213	-4.87742	0.00907088	Down
A0A024R3Z2	SUMO1	Small ubiquitin-related modifier	7341	4.76623e+06	1.42267e+07	2.38367e+06	1.32922e+07	1.32111e+07	1.10898e+07	0.216581	1.2531e+07	1.2488e+06	720996	9.96567	7.12554e+06	6.26412e+06	3.61659e+06	87.9108	0.568632	-0.814434	0.346512	NoSig
B2R4C9		cDNA, FLJ92044, highly similar to Homo sapiens death-associated protein (DAP), mRNA		5.56913e+06	1.92521e+07	1.63747e+07	2.5537e+06	5.22133e+06	1.82143e+06	0.0701022	3.19882e+06	1.7894e+06	1.03311e+06	55.9396	1.3732e+07	7.21415e+06	4.16509e+06	52.5354	4.29283	2.10193	0.147794	NoSig
B2R4R9	RPS28	40S ribosomal protein S28	6234	1.94284e+07	7.88145e+07	1.03918e+07	2.33904e+07	4.00104e+07	4.13851e+07	0.956738	3.49286e+07	1.0016e+07	5.78274e+06	28.6756	3.62116e+07	3.71709e+07	2.14606e+07	102.649	1.03673	0.0520416	0.968186	NoSig
F5H157	RAB35	Ras-related protein Rab-35 (Fragment)	11021	2.20349e+06	1.01067e+06	1.03701e+06	659258	343087	509133	0.0865026	503826	158153	91309.4	31.3903	1.41706e+06	681201	393292	48.0716	2.81259	1.4919	0.171269	NoSig
E9PNJ7	NAP1L4	Nucleosome assembly protein 1-like 4 (Fragment)	4676	2.07033e+06	1.94561e+06	4.05195e+06	815091	3244.62	3244.62	0.0301915	273860	468720	270616	171.153	2.6893e+06	1.18174e+06	682278	43.9424	9.81996	3.29572	0.0890997	Up
D3DT71	COL11A1	Collagen, type XI, alpha 1, isoform CRA_b	1301	1.99729e+06	2.82289e+06	223935	9.1448e+06	7.47435e+06	6.70998e+06	0.00439724	7.77638e+06	1.24519e+06	718912	16.0125	1.68137e+06	1.32797e+06	766703	78.9812	0.216215	-2.20946	0.0281511	Down
A0A140VK70	PSMC2	26S proteasome regulatory subunit 7	5701	3.78803e+06	1.20492e+06	2.97432e+06	1.9608e+06	493046	1.42601e+06	0.194369	1.29328e+06	742822	428868	57.4369	2.65575e+06	1.32069e+06	762501	49.7294	2.0535	1.03808	0.320341	NoSig
P21695	GPD1	Glycerol-3-phosphate dehydrogenase [NAD(+)], cytoplasmic	2819	5.14326e+06	761123	3244.62	2.6478e+06	1.51947e+06	1.8611e+06	0.981556	2.00946e+06	578613	334062	28.7945	1.96921e+06	2.7748e+06	1.60203e+06	140.91	0.97997	-0.0291912	0.985886	NoSig
P0CG35	TMSB15A	Thymosin beta-15B	11013	3.38531e+08	6.04143e+08	7.18455e+08	2.52741e+08	1.81609e+08	8.00802e+07	0.0361181	1.71477e+08	8.67753e+07	5.00997e+07	50.6047	5.5371e+08	1.94918e+08	1.12536e+08	35.2022	3.22907	1.69112	0.0991739	NoSig
E5RJR5	SKP1	S-phase kinase-associated protein 1	6500	1.30122e+07	1.15698e+07	1.09401e+07	4.95512e+06	3.47377e+06	4.48269e+06	0.000560003	4.30386e+06	756693	436877	17.5817	1.18407e+07	1.06226e+06	613296	8.97126	2.75118	1.46005	0.0091649	NoSig
A0A5C2GL90		IG c96_heavy_IGHV3-48_IGHD4-17_IGHJ6 (Fragment)		3244.62	192146	3244.62	5.00843e+06	7.10314e+06	5.54157e+06	0.000771898	5.88438e+06	1.08862e+06	628513	18.5001	66211.6	109062	62967	164.717	0.0112521	-6.47366	0.010526	Down
E4W6B6	RPL27	60S ribosomal protein L27 (Fragment)	6155	3.56858e+06	1.92793e+06	2.54398e+06	8.09644e+06	5.14892e+06	7.34091e+06	0.0141377	6.86209e+06	1.53099e+06	883915	22.3108	2.68016e+06	828758	478484	30.9219	0.390575	-1.35633	0.0571689	NoSig
S4R3N1	HSPE1-MOB4	10 kDa heat shock protein, mitochondrial	100529241	1.2406e+06	1.48977e+06	908653	784330	420914	180807	0.0366108	462017	303854	175430	65.7668	1.21301e+06	291538	168320	24.0343	2.62546	1.39257	0.0996887	NoSig
Q13867	BLMH	Bleomycin hydrolase	642	2.34008e+06	4.03286e+06	3244.62	3.513e+06	9.20191e+06	1.01878e+07	0.0821174	7.63425e+06	3.60299e+06	2.08019e+06	47.1951	2.12539e+06	2.02337e+06	1.16819e+06	95.1996	0.278403	-1.84476	0.164346	NoSig
A0A024QZ33	NSRP1	Nuclear speckle splicing regulatory protein 1	84081	3.87218e+06	9.97402e+06	9.1047e+06	6.70445e+06	6.14052e+06	7.22918e+06	0.645597	6.69138e+06	544446	314336	8.13652	7.6503e+06	3.30069e+06	1.90565e+06	43.1446	1.14331	0.193212	0.718679	NoSig
A0A384MDR8		Pyruvate dehydrogenase E1 component subunit beta		9.57398e+06	512411	469218	961035	102599	3244.62	0.357311	355626	526647	304060	148.09	3.51854e+06	5.24421e+06	3.02775e+06	149.045	9.89392	3.30654	0.488515	NoSig
G3V3H3	KLC1	Kinesin light chain	3831	5.4849e+06	2.46237e+06	3.24821e+06	732175	447457	395142	0.0244844	524925	181380	104720	34.5535	3.73183e+06	1.56823e+06	905418	42.0231	7.10926	2.8297	0.0786902	Up
H0Y8C6	IPO5	Importin-5 (Fragment)	3843	1.70352e+07	1.25656e+07	9.57596e+06	3.07396e+06	7.08183e+06	8.87768e+06	0.0720482	6.34449e+06	2.97129e+06	1.71547e+06	46.8325	1.30589e+07	3.75403e+06	2.16739e+06	28.7468	2.05831	1.04146	0.149763	NoSig
A0A5C2G5L7		IGL c3870_light_IGKV1-33_IGKJ3 (Fragment)		3244.62	3244.62	3244.62	1.62159e+07	1.2663e+07	1.45318e+07	0.000146877	1.44702e+07	1.77724e+06	1.02609e+06	12.282	3244.62	0	0	0	0.000224227	-12.1228	0.00443628	Down
Q8TBT6		Cytochrome c1, heme protein, mitochondrial (Fragment)		1.09355e+07	97949.6	63104.6	147156	3244.62	3244.62	0.370476	51215.1	83087.2	47970.4	162.232	3.69884e+06	6.26712e+06	3.61832e+06	169.435	72.2217	6.17436	0.498006	NoSig
A0A024R6K8	WARS1	Tryptophan--tRNA ligase, cytoplasmic	7453	585081	1.61593e+06	705338	2.65247e+06	3.25951e+06	2.8926e+06	0.00604369	2.93486e+06	305716	176505	10.4167	968785	563665	325432	58.1826	0.330096	-1.59904	0.0341798	NoSig
P62269	RPS18	40S ribosomal protein S18	6222	1.14019e+06	2.31612e+06	912236	5.14887e+06	6.06622e+06	4.82156e+06	0.00245473	5.34555e+06	645219	372518	12.0702	1.45618e+06	753397	434974	51.7379	0.27241	-1.87615	0.0202423	NoSig
B7Z3W6	PRKCG	Protein kinase C	5582	5.3409e+06	5.47241e+06	6.9288e+06	2.7454e+06	303629	1.89522e+06	0.00828914	1.64808e+06	1.2395e+06	715628	75.2088	5.91404e+06	881265	508799	14.9012	3.58844	1.84336	0.0411675	NoSig
Q5W011	RBM17	Splicing factor 45 (Fragment)	84991	1.62306e+06	5.33062e+06	4.72452e+06	1.14017e+06	1.26052e+06	815868	0.0711981	1.07219e+06	229990	132785	21.4506	3.89274e+06	1.98882e+06	1.14825e+06	51.0906	3.63065	1.86023	0.148727	NoSig
Q9UIU0	CACNA2D1	Dihydropyridine receptor alpha 2 subunit	781	2.09526e+06	3244.62	3244.62	1.38021e+07	1.29079e+07	1.26129e+07	9.29999e-05	1.31076e+07	619220	357507	4.72411	700584	1.20783e+06	697340	172.403	0.0534485	-4.22571	0.00351534	Down
I3L0H8	DDX19A	ATP-dependent RNA helicase DDX19A	55308	1.20986e+06	1.65989e+06	2.6663e+06	399723	3244.62	274195	0.0221562	225721	202635	116991	89.7725	1.84535e+06	745723	430543	40.4109	8.17536	3.03128	0.073999	Up
P13010	XRCC5	X-ray repair cross-complementing protein 5	7520	721392	165763	350431	1.22166e+06	2.35251e+06	4.67105e+06	0.0855765	2.74841e+06	1.75844e+06	1.01524e+06	63.9804	412529	282972	163374	68.5944	0.150097	-2.73603	0.169663	NoSig
P11498	PC	Pyruvate carboxylase, mitochondrial	5091	3.87687e+06	3244.62	2.09076e+06	765903	788544	625695	0.322515	726714	88214.4	50930.6	12.1388	1.99029e+06	1.93877e+06	1.11935e+06	97.4111	2.73875	1.45352	0.461627	NoSig
H0YL69	PSMA4	Proteasome subunit alpha type (Fragment)	5685	2.45009e+06	3244.62	3244.62	1.72715e+07	2.24605e+07	1.74761e+07	0.000633517	1.90693e+07	2.93857e+06	1.69659e+06	15.4099	818859	1.41269e+06	815614	172.519	0.0429411	-4.5415	0.00930916	Down
Q53FS6	TRAP1	TNF receptor-associated protein 1 variant (Fragment)	10131	681887	219234	3244.62	288456	298867	563579	0.727098	383634	155924	90022.7	40.6439	301455	346712	200174	115.013	0.785788	-0.347788	0.788355	NoSig
Q9BRP8	PYM1	Partner of Y14 and mago	84305	4.01668e+06	6.08113e+06	9.39977e+06	1.86428e+06	911032	296616	0.0284896	1.02397e+06	789909	456054	77.1415	6.49919e+06	2.71578e+06	1.56796e+06	41.7865	6.34703	2.66608	0.0865352	Up
Q5HYL6	DKFZp686E1899	Uncharacterized protein DKFZp686E1899		2.3003e+06	3244.62	899873	6.83873e+06	975189	3.69942e+06	0.202906	3.83778e+06	2.93422e+06	1.69407e+06	76.4561	1.06781e+06	1.1577e+06	668399	108.419	0.278235	-1.84562	0.330545	NoSig
A0A5C2FT32		IGL c121_light_IGKV3-15_IGKJ1 (Fragment)		3244.62	3244.62	3244.62	1.15163e+06	559495	1.31512e+06	0.0118686	1.00875e+06	397561	229532	39.4113	3244.62	0	0	0	0.00321648	-8.2803	0.0512864	Down
P19883	FST	Follistatin	10468	1.40334e+07	1.95151e+07	1.49597e+07	1.35138e+06	9.32823e+06	5.17123e+06	0.0189863	5.28362e+06	3.98961e+06	2.3034e+06	75.5091	1.61694e+07	2.9342e+06	1.69406e+06	18.1466	3.06029	1.61367	0.0682783	NoSig
B4DM97		cDNA FLJ55002, highly similar to Alpha-centractin		3.01052e+06	317986	67568.5	48744.8	3244.62	848053	0.444206	300014	475160	274334	158.379	1.13203e+06	1.63164e+06	942025	144.134	3.77324	1.9158	0.548083	NoSig
Q08945	SSRP1	FACT complex subunit SSRP1	6749	4.69923e+06	1.71906e+07	8.655e+06	5.1101e+06	2.45811e+06	3.53823e+06	0.160403	3.70215e+06	1.33357e+06	769940	36.0217	1.01816e+07	6.3841e+06	3.68586e+06	62.7022	2.75019	1.45953	0.274923	NoSig
Q9BPW0	PPP5C	Serine/threonine-protein phosphatase (Fragment)	5536	2.93476e+06	488525	227893	2.76174e+06	2.54409e+06	2.07982e+06	0.23241	2.46188e+06	348314	201099	14.1483	1.21706e+06	1.49327e+06	862139	122.695	0.494361	-1.01636	0.364188	NoSig
A2A3R6	RPS6	40S ribosomal protein S6	6194	1.03842e+07	4.27219e+06	5.14273e+06	2.09112e+06	659870	2.20089e+06	0.0661115	1.65062e+06	859772	496390	52.0877	6.59971e+06	3.30625e+06	1.90887e+06	50.0969	3.99831	1.99939	0.14281	NoSig
Q2TNI1	CAV1	Caveolin	857	8.34595e+06	1.07197e+07	2.39629e+07	9.64378e+06	3.19776e+06	4.83898e+06	0.181454	5.8935e+06	3.3499e+06	1.93406e+06	56.8405	1.43429e+07	8.41531e+06	4.85858e+06	58.6725	2.43367	1.28313	0.303963	NoSig
P59998	ARPC4	Actin-related protein 2/3 complex subunit 4	10093	5.92103e+07	1.88424e+08	1.47539e+08	5.62253e+07	5.97422e+07	7.09376e+07	0.144799	6.23017e+07	7.68288e+06	4.43571e+06	12.3317	1.31725e+08	6.60428e+07	3.81298e+07	50.137	2.1143	1.08018	0.254516	NoSig
A0A0S2Q0B1	ARID1A	AT-rich interactive domain-containing protein 1A	8289	3.47514e+06	7.07009e+06	6.0665e+06	1.65961e+06	1.77362e+06	1.25803e+06	0.0213683	1.56375e+06	270834	156366	17.3195	5.53724e+06	1.85499e+06	1.07098e+06	33.5003	3.541	1.82415	0.0726919	NoSig
O94804	STK10	Serine/threonine-protein kinase 10	6793	5.3955e+06	5.05649e+06	4.1919e+06	776813	792811	3244.62	0.000599549	524290	451309	260563	86.0801	4.8813e+06	620632	358322	12.7145	9.31031	3.21883	0.00921224	Up
Q07092	COL16A1	Collagen alpha-1(XVI) chain	1307	720997	3.66838e+06	2.43319e+06	4.39457e+06	3.35919e+06	4.03669e+06	0.141882	3.93015e+06	525847	303598	13.3798	2.27419e+06	1.48011e+06	854542	65.083	0.578652	-0.789232	0.251178	NoSig
A0A5C2GSD1		IG c977_light_IGKV4-1_IGKJ4 (Fragment)		3244.62	493226	526159	3244.62	848631	547263	0.696838	466379	428458	247370	91.8689	340877	292861	169083	85.9141	0.7309	-0.452254	0.762247	NoSig
B1AKG0	CFHR1	Complement factor H-related protein 1	3078	240265	511861	3244.62	429573	203650	484956	0.516767	372726	149020	86036.6	39.981	251790	254504	146938	101.078	0.675537	-0.565894	0.612097	NoSig
A8K7N0		60S ribosomal protein L14		5.99195e+06	1.05811e+07	1.51005e+07	5.0869e+06	3.58982e+06	4.50501e+06	0.0817926	4.39391e+06	754699	435726	17.176	1.05578e+07	4.55432e+06	2.62944e+06	43.1368	2.40283	1.26474	0.16385	NoSig
P14550	AKR1A1	Aldo-keto reductase family 1 member A1	10327	3.98307e+06	704494	3244.62	3.23155e+06	4.0813e+06	1.82257e+06	0.347234	3.04514e+06	1.14084e+06	658667	37.4644	1.5636e+06	2.12446e+06	1.22655e+06	135.869	0.513475	-0.961634	0.481636	NoSig
P20290	BTF3	Transcription factor BTF3	689	6.3356e+06	9.23412e+06	1.4613e+07	4.85437e+06	3.49563e+06	3.17532e+06	0.066146	3.84178e+06	891441	514674	23.2039	1.00609e+07	4.20016e+06	2.42496e+06	41.7473	2.61881	1.38891	0.14281	NoSig
Q9NXV6	CDKN2AIP	CDKN2A-interacting protein	55602	2.37033e+06	3.91804e+06	4.67982e+06	1.39012e+06	3244.62	710414	0.0200035	701258	693481	400382	98.891	3.65606e+06	1.17682e+06	679439	32.1882	5.21358	2.38227	0.0700716	Up
Q6FGX9	AK1	Adenylate kinase isoenzyme 1	203	1.97863e+07	2.31761e+06	2.59981e+06	6.66714e+06	9.40292e+06	5.90632e+06	0.884482	7.32546e+06	1.83891e+06	1.0617e+06	25.103	8.23458e+06	1.00051e+07	5.77645e+06	121.501	1.12411	0.168777	0.913795	NoSig
Q9Y2A7	NCKAP1	Nck-associated protein 1	10787	2.48279e+06	615698	3244.62	451634	514142	294644	0.458296	420140	113088	65291.2	26.9167	1.03391e+06	1.29159e+06	745700	124.923	2.46087	1.29917	0.559081	NoSig
A8MU27	SUMO3	Small ubiquitin-related modifier 3	6612	2.77715e+07	8.28028e+07	9.69775e+06	4.71422e+07	2.38273e+07	3.55966e+07	0.85218	3.5522e+07	1.16577e+07	6.73056e+06	32.8181	4.00907e+07	3.80776e+07	2.19841e+07	94.9788	1.12861	0.174552	0.891326	NoSig
P49767	VEGFC	Vascular endothelial growth factor C	7424	561696	8.07546e+06	2.45646e+06	611920	318379	980101	0.247783	636800	331562	191427	52.0669	3.69787e+06	3.90768e+06	2.2561e+06	105.674	5.80696	2.53778	0.381077	NoSig
P00167	CYB5A	Cytochrome b5	1528	4.60947e+06	1.04795e+06	829467	725561	3244.62	225823	0.212281	318210	369914	213570	116.249	2.16229e+06	2.12213e+06	1.22521e+06	98.1423	6.79519	2.76451	0.34131	NoSig
B2R7B5		cDNA, FLJ93365, highly similar to Homo sapiens KH domain containing, RNA binding, signal transduction associated 1 (KHDRBS1), mRNA		4.28373e+06	9.65546e+06	1.17606e+07	1.39665e+06	3.38071e+06	5.08637e+06	0.099229	3.28791e+06	1.84661e+06	1.06614e+06	56.1636	8.5666e+06	3.85554e+06	2.226e+06	45.0066	2.60549	1.38155	0.18816	NoSig
P26196	DDX6	Probable ATP-dependent RNA helicase DDX6	1656	2.43939e+06	2.32925e+06	5.58546e+06	3.07804e+06	1.85031e+06	1.51195e+06	0.326844	2.14677e+06	824058	475770	38.386	3.45137e+06	1.849e+06	1.06752e+06	53.5729	1.60771	0.685003	0.464901	NoSig
A0A384P5L6		Fumarylacetoacetase		518658	312036	3244.62	5.13514e+06	6.24781e+06	6.20265e+06	0.000142816	5.86186e+06	629771	363598	10.7435	277980	259389	149758	93.3122	0.0474217	-4.39831	0.00440348	Down
A0A024RBK3	RPL6	60S ribosomal protein L6	6128	1.17277e+07	8.48135e+06	1.29161e+07	4.97753e+06	5.38169e+06	7.60717e+06	0.03153	5.9888e+06	1.41604e+06	817553	23.6449	1.10417e+07	2.2956e+06	1.32537e+06	20.7902	1.84373	0.88263	0.0912304	NoSig
A0A024R3V0	SPATS2L	DNA polymerase-transactivated protein 6, isoform CRA_a	26010	4.5569e+06	9.22873e+06	1.42373e+07	3.71083e+06	1.72371e+06	1.90804e+06	0.0739362	2.44753e+06	1.09793e+06	633891	44.8588	9.34097e+06	4.84116e+06	2.79505e+06	51.8272	3.81649	1.93225	0.152509	NoSig
Q9Y2T3	GDA	Guanine deaminase	9615	1.02148e+07	1.33947e+06	322513	442565	1.40074e+06	1.59469e+06	0.42392	1.146e+06	616861	356145	53.8274	3.95893e+06	5.44156e+06	3.14169e+06	137.45	3.45457	1.78851	0.532599	NoSig
A0A024R3V7	NIF3L1	NIF3-like protein 1	60491	3244.62	3244.62	3244.62	1.07204e+06	3.77576e+06	3.63894e+06	0.0324819	2.82891e+06	1.52303e+06	879324	53.8381	3244.62	0	0	0	0.00114695	-9.76798	0.0927855	Down
Q53Z07	RPL9	60S ribosomal protein L9	6133	3.91154e+06	9.57885e+06	1.09328e+07	2.29489e+06	3244.62	2.05702e+06	0.0421167	1.45172e+06	1.26004e+06	727484	86.7965	8.14106e+06	3.7249e+06	2.15057e+06	45.7545	5.60789	2.48746	0.108594	Up
Q5U0I6	RAB1A	H.sapiens ras-related Hrab1A protein	5861	1.52911e+07	1.15631e+06	3.0765e+06	4.35549e+06	3.35758e+06	2.82982e+06	0.53789	3.51429e+06	774816	447340	22.0476	6.50796e+06	7.66675e+06	4.4264e+06	117.806	1.85186	0.888971	0.628564	NoSig
A0A5C2G5D1		IGL c3065_light_IGKV3-20_IGKJ5 (Fragment)		3244.62	3244.62	3244.62	1.94771e+07	2.76419e+07	2.2269e+07	0.000644446	2.31293e+07	4.14987e+06	2.39593e+06	17.9421	3244.62	0	0	0	0.000140282	-12.7994	0.00935078	Down
P63244	RACK1	Receptor of activated protein C kinase 1	10399	6.76832e+06	1.09561e+06	1.19838e+06	4.51972e+06	3.44852e+06	6.01449e+06	0.461618	4.66091e+06	1.2888e+06	744087	27.6512	3.02077e+06	3.24588e+06	1.87401e+06	107.452	0.648108	-0.625694	0.562532	NoSig
P55036	PSMD4	26S proteasome non-ATPase regulatory subunit 4	5710	4.61928e+06	6.0453e+06	6.22639e+06	754615	2.15358e+06	811088	0.00302114	1.23976e+06	791892	457199	63.8746	5.63032e+06	880257	508217	15.6342	4.54146	2.18316	0.0229251	Up
A0A5C2GXA1		IG c1583_light_IGKV2D-28_IGKJ2 (Fragment)		1.64937e+07	4.37297e+07	1.78901e+07	6.29968e+07	5.13859e+07	6.36708e+07	0.0265279	5.93512e+07	6.90638e+06	3.9874e+06	11.6365	2.60378e+07	1.53375e+07	8.85509e+06	58.9046	0.438708	-1.18867	0.0829173	NoSig
Q10471	GALNT2	Polypeptide N-acetylgalactosaminyltransferase 2	2590	2.37698e+06	701338	551959	2.83394e+06	3.1517e+06	1.88959e+07	0.254877	8.29386e+06	9.18304e+06	5.30183e+06	110.721	1.21009e+06	1.01331e+06	585036	83.7384	0.145902	-2.77693	0.389286	NoSig
Q8IXJ6	SIRT2	NAD-dependent protein deacetylase sirtuin-2	22933	7.76626e+06	630211	800392	1.0607e+06	1.11821e+06	1.15485e+06	0.45255	1.11125e+06	47457.2	27399.4	4.27061	3.06562e+06	4.07176e+06	2.35083e+06	132.82	2.75871	1.464	0.554162	NoSig
A0A024R6Z0	DYNC1LI2	Dynein light intermediate chain	1783	1.52035e+07	1.78229e+07	2.98212e+07	2.96132e+06	4.14792e+06	3.31716e+06	0.0179741	3.47547e+06	608933	351567	17.5209	2.09492e+07	7.7942e+06	4.49998e+06	37.2052	6.02773	2.59162	0.0664251	Up
P56537	EIF6	Eukaryotic translation initiation factor 6	3692	8.90862e+06	8.02905e+06	4.56953e+06	7.23605e+06	7.22193e+06	9.59809e+06	0.61095	8.01869e+06	1.36782e+06	789710	17.0579	7.16906e+06	2.29382e+06	1.32434e+06	31.9961	0.894044	-0.161582	0.688657	NoSig
Q9Y3E8		CGI-150 protein		1.79637e+06	3244.62	3244.62	2.33458e+06	3.8586e+06	1.73546e+06	0.078738	2.64288e+06	1.09463e+06	631987	41.4182	600955	1.03526e+06	597710	172.27	0.227386	-2.13678	0.15936	NoSig
P60866	RPS20	40S ribosomal protein S20	6224	5.75586e+06	2.29334e+06	2.742e+06	7.19532e+06	5.15638e+06	6.78028e+06	0.0906464	6.37732e+06	1.07754e+06	622119	16.8965	3.59707e+06	1.88298e+06	1.08714e+06	52.3476	0.564041	-0.826129	0.177105	NoSig
Q96IR1	RPS4X	RPS4X protein (Fragment)	6191	4.74548e+06	593356	703504	1.02846e+07	4.17562e+06	1.4198e+07	0.0792971	9.55275e+06	5.05111e+06	2.91626e+06	52.8759	2.01411e+06	2.36607e+06	1.36605e+06	117.475	0.210841	-2.24577	0.16	NoSig
A0A7I2YQD8	NDUFS2	NADH dehydrogenase [ubiquinone] iron-sulfur protein 2, mitochondrial	4720	4.50822e+06	3244.62	512772	744894	547241	785938	0.528959	692691	127624	73683.9	18.4244	1.67475e+06	2.46705e+06	1.42435e+06	147.309	2.41774	1.27366	0.621071	NoSig
L7RXH0	ITGAV	Integrin, alpha V	3685	715605	352119	3244.62	2.54215e+06	3.7083e+06	3.29084e+06	0.00209158	3.18043e+06	590864	341135	18.5781	356990	356205	205655	99.7803	0.112246	-3.15527	0.0183712	Down
A0A384NL22	PSMB3	Proteasome subunit beta	5691	317657	1.28744e+06	157398	8.40809e+06	1.42538e+07	1.87416e+07	0.0118149	1.38012e+07	5.18159e+06	2.9916e+06	37.5447	587497	611438	353014	104.075	0.0425687	-4.55406	0.0511288	Down
B4DG59	RUFY3	cDNA FLJ60105, highly similar to Protein RUFY3	22902	5.70445e+06	1.0575e+06	397633	3244.62	405849	726290	0.298721	378461	362300	209174	95.7297	2.38653e+06	2.89229e+06	1.66986e+06	121.192	6.30588	2.6567	0.438599	NoSig
B4E2D8	PCDH1	cDNA FLJ59655, highly similar to Protocadherin-1	5097	3.16497e+06	645584	242414	597014	604707	365122	0.417622	522281	136158	78610.6	26.0698	1.35099e+06	1.58384e+06	914428	117.235	2.58671	1.37112	0.527812	NoSig
A4D177	CBX3	Chromobox homolog 3 (HP1 gamma homolog, Drosophila)	11335	2.11069e+06	4.75076e+06	1.0513e+06	5.2926e+06	5.87918e+06	4.18984e+06	0.108656	5.12054e+06	857713	495201	16.7504	2.63758e+06	1.90518e+06	1.09996e+06	72.2321	0.515098	-0.95708	0.20177	NoSig
A4D1K0	ATP6V1F	V-type proton ATPase subunit F	9296	7.44059e+06	3244.62	483138	891544	3244.62	3244.62	0.388014	299344	512860	296100	171.328	2.64232e+06	4.16234e+06	2.40313e+06	157.526	8.82703	3.14193	0.507074	NoSig
A0A5C2GGB6		IGH + IGL c429_light_IGKV4-1_IGKJ2 (Fragment)		3244.62	3244.62	3244.62	1.42626e+07	1.58955e+07	1.33999e+07	3.81013e-05	1.45193e+07	1.26747e+06	731775	8.72954	3244.62	0	0	0	0.000223469	-12.1276	0.00221137	Down
Q14696	MESD	LRP chaperone MESD	23184	3.96505e+06	5.56753e+06	3.61883e+06	2.98784e+07	2.6601e+07	2.7417e+07	3.38123e-05	2.79655e+07	1.70618e+06	985062	6.10101	4.3838e+06	1.03965e+06	600241	23.7157	0.156758	-2.67339	0.00221137	Down
Q00577	PURA	Transcriptional activator protein Pur-alpha	5813	1.42626e+07	370141	3244.62	156679	2.44654e+06	2.32778e+06	0.533373	1.64367e+06	1.28914e+06	744284	78.4306	4.87865e+06	8.12878e+06	4.69315e+06	166.619	2.96815	1.56956	0.624766	NoSig
O00267	SUPT5H	Transcription elongation factor SPT5	6829	1.36745e+06	3.53091e+06	2.97556e+06	509413	745474	561573	0.0364412	605487	124006	71595	20.4804	2.62464e+06	1.12361e+06	648715	42.81	4.33476	2.11595	0.0996097	Up
F8VZX2	PCBP2	Poly(rC)-binding protein 2	5094	5.97353e+06	581868	428145	2.31621e+06	4.29722e+06	4.37497e+06	0.529979	3.6628e+06	1.16683e+06	673667	31.8561	2.32785e+06	3.15819e+06	1.82338e+06	135.67	0.635538	-0.65395	0.621528	NoSig
A0A024RAA7	C1QC	Adiponectin B	714	1.81545e+06	2.64421e+06	4.5011e+06	5.9584e+06	4.32501e+06	4.89675e+06	0.0889892	5.06005e+06	828851	478537	16.3803	2.98692e+06	1.37523e+06	793990	46.0418	0.590295	-0.760493	0.174674	NoSig
P23497	SP100	Nuclear autoantigen Sp-100	6672	935033	1.62022e+06	2.70906e+06	548450	3244.62	220437	0.0502526	257377	274473	158467	106.642	1.75477e+06	894632	516516	50.9829	6.8179	2.76933	0.120639	NoSig
Q53GL5		Isocitrate dehydrogenase (NADP(+)) (Fragment)		3.00966e+06	130802	181460	396863	664779	332016	0.538501	464553	176407	101848	37.9734	1.10731e+06	1.64768e+06	951290	148.801	2.3836	1.25314	0.62903	NoSig
Q9NQX3	GPHN	Gephyrin	10243	3.50567e+06	3244.62	3244.62	1.0248e+06	525423	3244.62	0.61647	517822	510818	294921	98.6476	1.17072e+06	2.02212e+06	1.16747e+06	172.725	2.26085	1.17687	0.692505	NoSig
Q6P587	FAHD1	Acylpyruvase FAHD1, mitochondrial	81889	827950	1.30196e+06	3244.62	4.84453e+06	3.07345e+06	3.90546e+06	0.00712392	3.94114e+06	886083	511580	22.4829	711053	657204	379437	92.4269	0.180418	-2.47059	0.0374228	Down
B1Q3B3	FTL	Ferritin (Fragment)	2512	251036	3244.62	3244.62	1.9407e+06	1.55948e+06	1.34982e+06	0.00133208	1.61667e+06	299563	172953	18.5296	85841.8	143063	82597.2	166.658	0.053098	-4.2352	0.0137385	Down
Q6FHC9	STC2	STC2 protein (Fragment)	8614	2.7486e+06	634138	254571	5.23737e+06	3.58296e+06	2.87019e+06	0.0621742	3.89684e+06	1.2144e+06	701134	31.1637	1.21244e+06	1.34383e+06	775858	110.837	0.311133	-1.6844	0.138144	NoSig
A0A5C2GJP2		IG c553_heavy_IGHV3-23_IGHD6-19_IGHJ4 (Fragment)		603811	3244.62	3244.62	534682	568482	503377	0.173967	535514	32560.4	18798.8	6.08022	203434	346737	200189	170.443	0.379885	-1.39637	0.294085	NoSig
O00462	MANBA	Beta-mannosidase	4126	899591	338018	345722	3.02176e+06	3.20081e+06	3.03891e+06	0.000192538	3.08716e+06	98795.6	57039.7	3.20021	527777	322023	185920	61.0151	0.170959	-2.54828	0.00507071	Down
A0A0D9SFU4	LGI1	Leucine-rich glioma-inactivated protein 1	9211	3.76564e+06	3244.62	3244.62	839625	3.40967e+06	375255	0.865139	1.54152e+06	1.63445e+06	943648	106.028	1.25737e+06	2.17222e+06	1.25413e+06	172.758	0.815673	-0.293936	0.901059	NoSig
A0A858LKI8	HLA-A	MHC class I antigen	3105	1.63429e+06	8.47797e+06	4.85239e+06	5.53172e+06	1.46279e+06	5.08564e+06	0.704515	4.02672e+06	2.2316e+06	1.28841e+06	55.4198	4.98822e+06	3.42386e+06	1.97677e+06	68.6389	1.23878	0.30892	0.768657	NoSig
P62316	SNRPD2	Small nuclear ribonucleoprotein Sm D2	6633	1.70721e+07	2.66861e+07	2.15097e+07	2.08155e+07	1.45665e+07	1.78918e+07	0.294009	1.77579e+07	3.12665e+06	1.80517e+06	17.607	2.1756e+07	4.81169e+06	2.77803e+06	22.1166	1.22514	0.292947	0.433399	NoSig
K7ESG5	PSME3	Proteasome activator complex subunit 3	10197	523663	3244.62	909401	1.42423e+06	1.15469e+06	1.66121e+06	0.0358898	1.41338e+06	253436	146321	17.9312	478770	454743	262546	94.9817	0.338742	-1.56174	0.0986386	NoSig
P30048	PRDX3	Thioredoxin-dependent peroxide reductase, mitochondrial	10935	4.22116e+06	3244.62	3244.62	3.23648e+06	5.3739e+06	6.74061e+06	0.0996659	5.11699e+06	1.76614e+06	1.01968e+06	34.5151	1.40922e+06	2.43522e+06	1.40597e+06	172.806	0.275399	-1.8604	0.188729	NoSig
Q9BRK3	MXRA8	Matrix remodeling-associated protein 8	54587	3.35706e+06	3.1502e+06	166385	7.93573e+06	6.02454e+06	7.78756e+06	0.0138272	7.24928e+06	1.06324e+06	613862	14.6668	2.22455e+06	1.78542e+06	1.03081e+06	80.2599	0.306865	-1.70432	0.0564531	NoSig
P98066	TNFAIP6	Tumor necrosis factor-inducible gene 6 protein	7130	2.5447e+07	1.12441e+06	1.05486e+06	2.13715e+06	2.46132e+06	3.60993e+06	0.4706	2.73613e+06	773893	446807	28.2842	9.20877e+06	1.40628e+07	8.11915e+06	152.711	3.36561	1.75087	0.571825	NoSig
Q08495	DMTN	Dematin	2039	8.97859e+06	191665	3244.62	3244.62	709928	119932	0.402079	277702	378839	218723	136.419	3.05783e+06	5.12839e+06	2.96088e+06	167.713	11.0112	3.4609	0.517459	NoSig
P41091	EIF2S3	Eukaryotic translation initiation factor 2 subunit 3	1968	256235	3244.62	3244.62	1.53481e+06	747801	3.12424e+06	0.0715425	1.80228e+06	1.21059e+06	698933	67.1696	87574.8	146064	84330.2	166.788	0.048591	-4.36317	0.14931	NoSig
Q53FV0	PHB1	Prohibitin (Fragment)	5245	7.32324e+06	176673	3244.62	520370	4.38285e+06	1.181e+06	0.868992	2.02807e+06	2.06587e+06	1.19273e+06	101.864	2.50105e+06	4.17704e+06	2.41161e+06	167.011	1.23322	0.302425	0.903484	NoSig
O75962	TRIO	Triple functional domain protein	7204	4.56306e+06	4.95458e+06	6.62636e+06	1.07857e+06	1.29213e+06	1.21234e+06	0.00275249	1.19435e+06	107911	62302.5	9.03515	5.38133e+06	1.09585e+06	632691	20.364	4.50567	2.17174	0.0216425	Up
A8K2P0		cDNA FLJ75914, highly similar to Homo sapiens leucine rich repeat containing 17, mRNA		3.83551e+06	9.27506e+06	8.60034e+06	3e+06	708465	1.90055e+06	0.043049	1.86967e+06	1.14608e+06	661690	61.2985	7.23697e+06	2.965e+06	1.71185e+06	40.9703	3.87072	1.9526	0.109936	NoSig
F5GYQ1	ATP6V0D1	V-type proton ATPase subunit	9114	1.83704e+07	155577	202364	235630	3244.62	242336	0.372626	160404	136145	78603.4	84.8765	6.24277e+06	1.05028e+07	6.06382e+06	168.24	38.9191	5.28241	0.498804	NoSig
B2RCM3		Calpain-2 catalytic subunit		1.41472e+06	3.12589e+06	8.70543e+06	1.47975e+06	1.77288e+06	907028	0.243443	1.38655e+06	440385	254257	31.7612	4.41535e+06	3.81256e+06	2.20118e+06	86.348	3.1844	1.67102	0.376484	NoSig
A0A7S5EUM3		IGH c1095_heavy_IGHV3-23_IGHD3-10_IGHJ4 (Fragment)		3244.62	3244.62	3244.62	3.17661e+06	5.14173e+06	3.65739e+06	0.00251956	3.99191e+06	1.02438e+06	591426	25.6614	3244.62	0	0	0	0.000812798	-10.2648	0.0205451	Down
A0A5C2GDU8		IGH c151_heavy__IGHV1-69_IGHD1-26_IGHJ4 (Fragment)		2.24769e+06	669945	447794	3.11353e+07	3.1324e+07	3.32436e+07	3.99017e-06	3.1901e+07	1.1666e+06	673538	3.65695	1.12181e+06	981346	566581	87.4789	0.0351654	-4.8297	0.00081999	Down
P81605	DCD	Dermcidin	117159	6.64154e+07	8.33552e+07	8.43807e+07	1.98191e+07	1.099e+07	6.90663e+06	0.000711755	1.25719e+07	6.59998e+06	3.8105e+06	52.4979	7.80505e+07	1.00893e+07	5.82504e+06	12.9266	6.20832	2.6342	0.0100383	Up
P09341	CXCL1	Growth-regulated alpha protein	2919	2.90943e+06	5.07494e+06	310951	1.15508e+06	810118	1.13949e+06	0.278713	1.03489e+06	194818	112478	18.825	2.76511e+06	2.38527e+06	1.37714e+06	86.2633	2.67187	1.41785	0.416241	NoSig
P49756	RBM25	RNA-binding protein 25	58517	3.3208e+06	4.05986e+06	3.45552e+06	4.75801e+06	7.60833e+06	5.9926e+06	0.0428358	6.11964e+06	1.4294e+06	825264	23.3576	3.61206e+06	393611	227251	10.8971	0.59024	-0.760627	0.109589	NoSig
Q6ZMP0	THSD4	Thrombospondin type-1 domain-containing protein 4	79875	1.92493e+06	4.67514e+06	6.4437e+06	2.43731e+06	1.64507e+06	816625	0.123588	1.633e+06	810410	467890	49.627	4.34792e+06	2.27709e+06	1.31468e+06	52.3719	2.66254	1.4128	0.224705	NoSig
A0A1B0GV68	FARP1	FERM, ARHGEF and pleckstrin domain-containing protein 1	10160	3.72544e+06	7.97984e+06	9.48192e+06	4.43074e+06	3.20406e+06	3.62298e+06	0.133372	3.75259e+06	623523	359991	16.6158	7.0624e+06	2.98589e+06	1.7239e+06	42.2787	1.88201	0.912271	0.238828	NoSig
P08254	MMP3	Stromelysin-1	4314	291177	3.41473e+06	1.80782e+06	3.99726e+06	3.53492e+06	5.70916e+06	0.0826309	4.41378e+06	1.1454e+06	661299	25.9506	1.83791e+06	1.56199e+06	901816	84.9874	0.416403	-1.26395	0.165039	NoSig
Q13838	DDX39B	Spliceosome RNA helicase DDX39B	7919	2.63743e+06	359789	3244.62	8.79691e+06	7.47692e+06	8.46955e+06	0.00137806	8.24779e+06	687368	396852	8.33397	1.00015e+06	1.42908e+06	825082	142.886	0.121263	-3.04379	0.0139694	Down
A0A024RDY3	LAMP1	Lysosomal-associated membrane protein 1, isoform CRA_a	3916	4.13909e+07	5.16522e+07	1.07071e+07	5.98841e+07	2.09028e+07	4.05145e+07	0.743342	4.04338e+07	1.94908e+07	1.1253e+07	48.2042	3.45834e+07	2.13045e+07	1.23001e+07	61.6032	0.855309	-0.225483	0.80168	NoSig
A0A024RB22	SMARCC2	SWI/SNF related, matrix associated, actin dependent regulator of chromatin, subfamily c, member 2, isoform CRA_a	6601	1.30261e+06	999939	3.61518e+06	273327	165279	289424	0.104577	242677	67510.2	38977	27.819	1.97258e+06	1.43056e+06	825936	72.5225	8.12841	3.02297	0.195422	NoSig
Q99757	TXN2	Thioredoxin, mitochondrial	25828	1.35622e+06	319055	900982	414514	590589	128546	0.217609	377883	233189	134632	61.7093	858754	519873	300149	60.5381	2.27254	1.1843	0.347423	NoSig
Q53XC0	EIF2S1	Eukaryotic translation initiation factor 2 subunit 1	1965	5.04757e+06	5.27638e+06	8.27666e+06	4.91243e+06	5.08187e+06	4.13298e+06	0.239724	4.70909e+06	506073	292182	10.7467	6.2002e+06	1.8019e+06	1.04033e+06	29.062	1.31665	0.396867	0.372921	NoSig
A0A024RDH6	SEC31A	SEC31-like 1 (S. cerevisiae), isoform CRA_b	22872	3.5632e+06	4.91755e+06	3.16653e+06	1.12797e+07	3.55245e+07	1.43386e+07	0.0969906	2.0381e+07	1.32036e+07	7.6231e+06	64.784	3.88243e+06	918121	530078	23.6481	0.190493	-2.39219	0.184982	NoSig
A0A6Q8PHP4	TRIM2	Tripartite motif-containing protein 2	23321	2.37029e+06	665603	1.58983e+06	496522	3244.62	3244.62	0.0572301	167670	284794	164426	169.853	1.54191e+06	853352	492683	55.3439	9.19607	3.20102	0.130711	NoSig
Q99590	SCAF11	Protein SCAF11	9169	7.43512e+06	3.7558e+06	3.60461e+06	1.50473e+06	1.29847e+06	956482	0.0435206	1.25323e+06	276910	159874	22.0958	4.93184e+06	2.16922e+06	1.2524e+06	43.9839	3.93531	1.97648	0.110292	NoSig
A0A5C2FU58		IGL c511_light_IGKV3-20_IGKJ3 (Fragment)		140220	3244.62	3244.62	6.31761e+06	9.41349e+06	6.97623e+06	0.00133824	7.56911e+06	1.63088e+06	941587	21.5465	48903.2	79083	45658.6	161.713	0.00646089	-7.27405	0.0137542	Down
Q96Q45	TMEM237	Transmembrane protein 237	65062	2.06594e+06	4.99556e+06	4.03868e+06	1.33648e+06	3244.62	515350	0.0311378	618358	672560	388303	108.765	3.70006e+06	1.49388e+06	862491	40.3745	5.98368	2.58103	0.0907355	Up
P17980	PSMC3	26S proteasome regulatory subunit 6A	5702	5.65235e+06	653957	765348	198541	182332	3244.62	0.247829	128039	108379	62572.5	84.645	2.35722e+06	2.85421e+06	1.64788e+06	121.084	18.4101	4.20243	0.381077	NoSig
P27169	PON1	Serum paraoxonase/arylesterase 1	5444	581056	155692	3244.62	2.14205e+06	4.89004e+06	3.8892e+06	0.0144723	3.64043e+06	1.39078e+06	802969	38.2038	246664	299455	172890	121.402	0.0677568	-3.88349	0.0580461	Down
A0A8Q3SI33	C1QB	Complement C1q subcomponent subunit B	713	174827	269733	3244.62	2.82291e+06	1.03078e+06	3.42112e+06	0.0345052	2.42493e+06	1.24387e+06	718151	51.2951	149268	135070	77982.7	90.4882	0.0615556	-4.02197	0.0963939	Down
Q13541	EIF4EBP1	Eukaryotic translation initiation factor 4E-binding protein 1	1978	1.0973e+06	6.30499e+06	8.78652e+06	3244.62	3244.62	3244.62	0.0759662	3244.62	0	0	0	5.39627e+06	3.92433e+06	2.26571e+06	72.723	1663.15	10.6997	0.155292	NoSig
A0A6Q8PG37	KIF2A	Kinesin-like protein	3796	3.83888e+06	1.27955e+06	553175	3244.62	434196	3244.62	0.158332	146895	248810	143651	169.379	1.89054e+06	1.72596e+06	996485	91.2949	12.87	3.68594	0.271847	NoSig
A1X283	SH3PXD2B	SH3 and PX domain-containing protein 2B	285590	2.10299e+06	1.96651e+06	3.88031e+06	2.83144e+06	1.55867e+06	1.81125e+06	0.46877	2.06712e+06	673859	389053	32.599	2.64994e+06	1.06772e+06	616448	40.2922	1.28195	0.358338	0.570308	NoSig
Q99961	SH3GL1	Endophilin-A2	6455	792080	3.02719e+06	4.08822e+06	976547	3244.62	682344	0.10913	554045	499174	288198	90.0963	2.63583e+06	1.68256e+06	971425	63.8341	4.75742	2.25018	0.202524	NoSig
A0A5C2GKR7		IGH + IGL c637_light_IGKV1-5_IGKJ1 (Fragment)		3244.62	3244.62	3244.62	8.72254e+06	9.6305e+06	7.38384e+06	0.000193578	8.57896e+06	1.13019e+06	652516	13.174	3244.62	0	0	0	0.000378206	-11.3685	0.00507071	Down
F5GZ78	PXN	Paxillin	5829	3.52385e+06	5.16483e+06	5.66433e+06	2.07435e+06	2.0467e+06	2.05018e+06	0.0134998	2.05708e+06	15059.6	8694.69	0.732089	4.78434e+06	1.11982e+06	646527	23.4059	2.3258	1.21772	0.0553456	NoSig
Q8N3D4	EHBP1L1	EH domain-binding protein 1-like protein 1	254102	3.51802e+06	3.81335e+06	4.13993e+06	722387	1.72937e+06	355155	0.0029877	935637	711493	410781	76.0437	3.82376e+06	311085	179605	8.13557	4.0868	2.03097	0.0227928	Up
A0A7I2V361	GIGYF2	GRB10-interacting GYF protein 2	26058	2.37953e+06	5.15903e+06	5.98008e+06	1.12102e+06	1.36711e+06	298544	0.0345763	928891	559591	323080	60.2429	4.50621e+06	1.88696e+06	1.08944e+06	41.8747	4.85118	2.27834	0.0963939	Up
A0A7S5EWG2		IGH c1049_heavy_IGHV3-11_IGHD6-13_IGHJ5 (Fragment)		3244.62	3244.62	3244.62	3.55414e+06	904419	4.57611e+06	0.0513961	3.01156e+06	1.89503e+06	1.0941e+06	62.9252	3244.62	0	0	0	0.00107739	-9.85825	0.121999	NoSig
A0A5C2FY75		IGL c1842_light_IGKV1D-43_IGKJ1 (Fragment)		921786	786634	326127	1.62053e+07	1.31063e+07	2.21875e+07	0.00349885	1.71664e+07	4.61626e+06	2.6652e+06	26.8913	678182	312288	180300	46.0478	0.0395064	-4.66177	0.0245417	Down
P52823	STC1	Stanniocalcin-1	6781	4.08915e+06	6.32107e+06	7.9525e+06	4.14575e+06	2.34008e+06	1.79257e+06	0.0643673	2.75947e+06	1.23137e+06	710933	44.6235	6.12091e+06	1.93944e+06	1.11973e+06	31.6855	2.21815	1.14936	0.140818	NoSig
A3KPE2	APOC3	Apolipoprotein C-III	345	4.07687e+06	5.80082e+06	1.3434e+06	1.49583e+07	1.28855e+07	1.40344e+07	0.00202589	1.39594e+07	1.03844e+06	599541	7.43896	3.74037e+06	2.24768e+06	1.2977e+06	60.0926	0.267946	-1.89999	0.0180079	NoSig
Q92561	PHYHIP	Phytanoyl-CoA hydroxylase-interacting protein	9796	7.13084e+06	663630	3244.62	3244.62	3244.62	102689	0.322774	36392.6	57414	33148	157.763	2.59924e+06	3.93835e+06	2.27381e+06	151.519	71.4221	6.1583	0.461775	NoSig
H0YHA7	RPL18	60S ribosomal protein L18 (Fragment)	6141	4.46917e+06	825809	3.03222e+06	2.25462e+06	5.00925e+06	5.60423e+06	0.363937	4.28937e+06	1.78708e+06	1.03177e+06	41.6629	2.77573e+06	1.83517e+06	1.05954e+06	66.1149	0.647119	-0.627897	0.492471	NoSig
Q641Q3	METRNL	Meteorin-like protein	284207	1.27546e+06	1.84911e+06	1.50584e+06	2.71886e+06	1.167e+06	4.30703e+06	0.267073	2.73096e+06	1.57005e+06	906467	57.4906	1.54347e+06	288670	166664	18.7027	0.565175	-0.823231	0.402962	NoSig
Q9BVJ6	UTP14A	U3 small nucleolar RNA-associated protein 14 homolog A	10813	2.49712e+06	1.28711e+06	6.9168e+06	1.05439e+06	434113	693996	0.174178	727498	311490	179839	42.8166	3.56701e+06	2.96342e+06	1.71093e+06	83.0786	4.90312	2.2937	0.294243	NoSig
A0A5C2G131		IGL c2859_light_IGKV3-11_IGKJ5 (Fragment)		3244.62	3244.62	3244.62	8.66638e+07	8.90491e+07	7.79965e+07	1.47616e-05	8.45698e+07	5.81624e+06	3.35801e+06	6.87745	3244.62	0	0	0	3.83661e-05	-14.6698	0.00151725	Down
Q96EB3	EEF1A1	EEF1A1 protein (Fragment)	1915	3.35483e+06	4.17893e+06	5.47086e+06	3244.62	1.54061e+06	2.60992e+06	0.0389906	1.38459e+06	1.31032e+06	756514	94.636	4.33487e+06	1.0666e+06	615802	24.6051	3.1308	1.64653	0.103576	NoSig
P58215	LOXL3	Lysyl oxidase homolog 3	84695	7.17683e+06	3244.62	3244.62	1.50415e+06	1.58006e+06	2.15171e+06	0.800171	1.7453e+06	353998	204381	20.2829	2.39444e+06	4.14167e+06	2.3912e+06	172.97	1.37193	0.45621	0.850953	NoSig
A0A5C2FYV6		IGL c1854_light_IGKV4-1_IGKJ2 (Fragment)		3244.62	3244.62	3244.62	6.25782e+06	9.70721e+06	1.03415e+07	0.0023027	8.76885e+06	2.19761e+06	1.26879e+06	25.0616	3244.62	0	0	0	0.000370016	-11.4001	0.01953	Down
A0A5F9ZHW5	ATXN2	Ataxin-2	6311	728268	1.70018e+06	3.27268e+06	67032.5	406404	373960	0.0969229	282465	187274	108123	66.2999	1.90038e+06	1.28396e+06	741297	67.5637	6.72782	2.75014	0.184972	NoSig
B4DWI8		Paraspeckle component 1		2.71826e+06	2.66793e+06	269552	3.11528e+06	1.39265e+06	1.67697e+06	0.864283	2.06163e+06	923494	533180	44.7943	1.88525e+06	1.39946e+06	807979	74.2322	0.914445	-0.129031	0.900485	NoSig
P29590	PML	Protein PML	5371	2.94546e+06	4.47387e+06	5.69247e+06	1.48123e+06	1.1375e+06	734536	0.0168141	1.11776e+06	373740	215779	33.4367	4.3706e+06	1.37641e+06	794672	31.4925	3.91016	1.96723	0.0635627	NoSig
Q9UBG0	MRC2	C-type mannose receptor 2	9902	1.75918e+06	2.1461e+06	2.25178e+06	2.60526e+06	2.01575e+06	2.32312e+06	0.311567	2.31471e+06	294840	170226	12.7377	2.05235e+06	259333	149726	12.6359	0.886657	-0.173551	0.451634	NoSig
B2R5H0		Protein S100		7.60112e+06	1.47405e+07	2.27359e+06	2.60482e+07	2.86819e+07	1.73918e+07	0.0332784	2.40406e+07	5.90669e+06	3.41023e+06	24.5696	8.20507e+06	6.25536e+06	3.61154e+06	76.2378	0.3413	-1.55089	0.0945337	NoSig
B3KXB8		cDNA FLJ45106 fis, clone BRAWH3033293, highly similar to Synaptopodin		4.68767e+06	3244.62	382005	1.81683e+06	581074	703105	0.693866	1.03367e+06	680976	393162	65.8795	1.69097e+06	2.60212e+06	1.50233e+06	153.883	1.63589	0.710079	0.76012	NoSig
A0A140VJL8	IMPA1	Inositol-1-monophosphatase	3612	1.38984e+07	1.54237e+07	1.40655e+07	7.7919e+06	1.62028e+06	4.65967e+06	0.00611338	4.69062e+06	3.08593e+06	1.78166e+06	65.7893	1.44625e+07	836583	483002	5.78449	3.08329	1.62447	0.034337	NoSig
Q6FHF5	PCNA	Proliferating cell nuclear antigen (Fragment)	5111	156414	464539	232204	2.99029e+06	3.70359e+06	4.38082e+06	0.00116693	3.69157e+06	695343	401457	18.836	284386	160553	92695.6	56.4562	0.0770366	-3.69831	0.0128757	Down
P06732	CKM	Creatine kinase M-type	1158	3244.62	3.98539e+06	1.69243e+06	3.68201e+06	715513	782569	0.917406	1.7267e+06	1.69368e+06	977847	98.088	1.89369e+06	1.99869e+06	1.15394e+06	105.545	1.09671	0.133183	0.938977	NoSig
A0A5C2GJH3		IG c193_light_IGKV3-11_IGKJ4 (Fragment)		3244.62	3244.62	3244.62	2.47593e+06	3.57724e+06	2.92294e+06	0.000729807	2.99204e+06	553899	319794	18.5124	3244.62	0	0	0	0.00108442	-9.84886	0.0102381	Down
A0A024R9G4	CYRIB	Family with sequence similarity 49, member B, isoform CRA_a	51571	3.04531e+06	3244.62	3244.62	3.99495e+06	6.61151e+06	1.93218e+06	0.134921	4.17955e+06	2.34512e+06	1.35396e+06	56.1094	1.01727e+06	1.75634e+06	1.01402e+06	172.653	0.243392	-2.03865	0.241163	NoSig
E5RFZ1	NBL1	Neuroblastoma suppressor of tumorigenicity 1 (Fragment)	4681	1.13811e+08	1.80123e+08	1.68761e+08	5.97243e+07	4.77892e+07	2.85278e+07	0.00827514	4.53471e+07	1.5741e+07	9.08807e+06	34.7123	1.54232e+08	3.54633e+07	2.04748e+07	22.9935	3.40114	1.76602	0.0411675	NoSig
Q02413	DSG1	Desmoglein-1	1828	3.5574e+06	7.17863e+06	4.36849e+06	453803	575446	369887	0.0141713	466379	103355	59672.1	22.1612	5.03484e+06	1.90035e+06	1.09717e+06	37.744	10.7956	3.43237	0.0572265	Up
Q13449	LSAMP	Limbic system-associated membrane protein	4045	1.11964e+07	350868	417579	546387	236815	957639	0.398619	580280	361605	208773	62.3157	3.9883e+06	6.24253e+06	3.60413e+06	156.521	6.87306	2.78095	0.514795	NoSig
P49458	SRP9	Signal recognition particle 9 kDa protein	6726	827729	4.34767e+06	404706	3.52391e+06	3.72081e+06	4.52376e+06	0.184153	3.92282e+06	529653	305795	13.5018	1.86004e+06	2.16472e+06	1.2498e+06	116.38	0.474157	-1.07656	0.306847	NoSig
O43719	HTATSF1	HIV Tat-specific factor 1	27336	1.87484e+06	1.3171e+06	3.54329e+06	3.03376e+06	2.02456e+06	3.02631e+06	0.580064	2.69488e+06	580527	335167	21.5419	2.24508e+06	1.15836e+06	668779	51.5955	0.83309	-0.263455	0.663956	NoSig
B3KY04		cDNA FLJ46506 fis, clone THYMU3030752, highly similar to BTB/POZ domain-containing protein KCTD12		997246	3244.62	3244.62	952569	3.39318e+06	3.03622e+06	0.0625462	2.46066e+06	1.31818e+06	761052	53.5703	334578	573887	331334	171.525	0.135971	-2.87863	0.138265	NoSig
Q6FHU0	PSMB8	Proteasome subunit beta (Fragment)	5696	3244.62	3244.62	3244.62	4.06554e+06	4.10286e+06	3.64805e+06	1.11936e-05	3.93881e+06	252501	145782	6.41059	3244.62	0	0	0	0.000823754	-10.2455	0.00127435	Down
Q8NDH3	NPEPL1	Probable aminopeptidase NPEPL1	79716	416413	3244.62	3244.62	1.4494e+06	1.79269e+06	1.40288e+06	0.00158931	1.54832e+06	212903	122919	13.7505	140967	238543	137723	169.218	0.0910451	-3.45727	0.0153237	Down
O76021	RSL1D1	Ribosomal L1 domain-containing protein 1	26156	1.70427e+07	1.31637e+07	1.86204e+07	4.28165e+06	4.40452e+06	1.13219e+06	0.00259327	3.27279e+06	1.85483e+06	1.07089e+06	56.6743	1.62756e+07	2.80806e+06	1.62124e+06	17.2532	4.97301	2.31412	0.0207462	Up
P28838	LAP3	Cytosol aminopeptidase	51056	1.9324e+06	3244.62	3244.62	5.07288e+06	3.61944e+06	3.06503e+06	0.0203841	3.91912e+06	1.03693e+06	598672	26.4582	646296	1.1138e+06	643051	172.336	0.164909	-2.60026	0.0709845	Down
B7Z1I4		cDNA FLJ57258, highly similar to Neurotrimin		4.59797e+06	3244.62	3244.62	1.47657e+06	3244.62	1.46431e+06	0.748007	981373	847106	489077	86.3185	1.53482e+06	2.65276e+06	1.53157e+06	172.839	1.56395	0.645194	0.806007	NoSig
Q8ND24	RNF214	RING finger protein 214	257160	2.23324e+06	2.82372e+06	2.25239e+06	2.09025e+06	2.13102e+06	659489	0.195333	1.62692e+06	838069	483859	51.5126	2.43645e+06	335527	193717	13.7711	1.49758	0.582636	0.321571	NoSig
E9PL57	NEDD8-MDP1	NEDD8-MDP1 readthrough (Fragment)	100528064	5.83252e+06	3244.62	3244.62	859947	3244.62	520561	0.490609	461251	431420	249080	93.5326	1.94634e+06	3.36553e+06	1.94309e+06	172.916	4.21969	2.07714	0.588174	NoSig
Q9ULF5	SLC39A10	Zinc transporter ZIP10	57181	3.10346e+06	4.11387e+06	7.72667e+06	2.43103e+06	3244.62	1.65612e+06	0.0832613	1.36346e+06	1.24007e+06	715954	90.9498	4.98133e+06	2.43061e+06	1.40332e+06	48.7944	3.65344	1.86925	0.16585	NoSig
B4DJ19		cDNA FLJ61287, highly similar to Mus musculus cell adhesion molecule 2 (Cadm2), mRNA		5.48539e+06	3244.62	3244.62	362485	153004	155839	0.429188	223776	120134	69359.3	53.6849	1.83063e+06	3.16512e+06	1.82738e+06	172.898	8.18062	3.03221	0.536365	NoSig
E9PQY2	PFDN4	Prefoldin subunit 4	5203	1.73468e+06	237363	363710	3.5957e+06	3.74039e+06	2.7974e+06	0.00984339	3.37783e+06	507844	293204	15.0346	778586	830412	479439	106.656	0.230499	-2.11717	0.0455589	Down
A0A0A0MTC1	RNF213	E3 ubiquitin-protein ligase RNF213	57674	3.72594e+06	1.15808e+07	7.17111e+06	1.21641e+06	1.07096e+06	3244.62	0.0432798	763538	662437	382458	86.7589	7.49261e+06	3.93728e+06	2.27319e+06	52.5489	9.81301	3.2947	0.110088	Up
A6NFX8	NUDT5	ADP-sugar pyrophosphatase	11164	842797	1.14273e+06	3244.62	1.9514e+06	1.62066e+06	2.65096e+06	0.036546	2.07434e+06	526039	303709	25.3594	662924	590654	341014	89.0984	0.319583	-1.64574	0.0996097	NoSig
A8K6Q3		cDNA FLJ75880, highly similar to Homo sapiens synaptic vesicle glycoprotein 2A (SV2A), mRNA		8.48697e+06	1.15337e+06	101909	361951	186255	505648	0.334066	351285	159964	92355	45.5367	3.24742e+06	4.56794e+06	2.6373e+06	140.664	9.2444	3.20858	0.471772	NoSig
P30044	PRDX5	Peroxiredoxin-5, mitochondrial	25824	1.57279e+07	628563	319313	3.5901e+06	1.19088e+07	1.93481e+07	0.424941	1.16157e+07	7.88311e+06	4.55131e+06	67.8661	5.55861e+06	8.80826e+06	5.08545e+06	158.462	0.478544	-1.06328	0.532998	NoSig
F2Z357	RAP1GAP	Rap1 GTPase-activating protein 1	5909	1.90045e+06	3244.62	3244.62	1.14856e+06	1.18073e+06	1.64086e+06	0.351066	1.32338e+06	275415	159011	20.8114	635646	1.09535e+06	632402	172.321	0.480319	-1.05793	0.483967	NoSig
O00231	PSMD11	26S proteasome non-ATPase regulatory subunit 11	5717	2.3231e+06	1.26819e+06	1.82686e+06	3244.62	3244.62	160903	0.00480132	55797.3	91023.9	52552.7	163.133	1.80605e+06	527762	304704	29.2219	32.368	5.0165	0.0297943	Up
P47813	EIF1AX	Eukaryotic translation initiation factor 1A, X-chromosomal	1964	5.38914e+06	8.69587e+06	1.3018e+07	8.01088e+06	5.18384e+06	4.36758e+06	0.267222	5.8541e+06	1.9119e+06	1.10384e+06	32.6591	9.03435e+06	3.8257e+06	2.20877e+06	42.3462	1.54325	0.625973	0.402962	NoSig
O76070	SNCG	Gamma-synuclein	6623	1.69435e+06	491085	1.34703e+06	3244.62	3244.62	322441	0.0458125	109644	184288	106399	168.08	1.17749e+06	619290	357547	52.5942	10.7392	3.42482	0.113479	Up
H3BPK4	MYLPF	Myosin regulatory light chain 11 (Fragment)	29895	3244.62	5.75111e+06	1.79258e+06	296830	1.26586e+06	370288	0.339387	644325	539514	311488	83.7332	2.51565e+06	2.94136e+06	1.6982e+06	116.923	3.90431	1.96507	0.476107	NoSig
Q53XM7	VAPB	VAMP (Vesicle-associated membrane protein)-associated protein B and C	9217	4.66703e+06	395357	563313	1.68101e+06	1.75762e+06	1.69343e+06	0.911911	1.71069e+06	41115.6	23738.1	2.40346	1.87523e+06	2.41923e+06	1.39674e+06	129.009	1.09619	0.132495	0.934653	NoSig
V9HWJ1	GSS	Glutathione synthetase	2937	342018	3244.62	3244.62	8.01388e+06	6.82588e+06	6.65375e+06	9.06034e-05	7.1645e+06	740599	427585	10.3371	116169	195591	112924	168.367	0.0162145	-5.94657	0.00348294	Down
P04040	CAT	Catalase	847	1.14602e+06	1.53994e+06	842254	3.42315e+06	3.16534e+06	2.69729e+06	0.00281326	3.09526e+06	367972	212448	11.8882	1.17607e+06	349810	201963	29.7439	0.379959	-1.39608	0.0218563	NoSig
Q15651	HMGN3	High mobility group nucleosome-binding domain-containing protein 3	9324	5.97395e+06	8.1152e+06	1.15602e+07	3244.62	852628	393620	0.00780325	416498	425154	245463	102.078	8.5498e+06	2.81839e+06	1.6272e+06	32.9644	20.5278	4.35951	0.039545	Up
A0A0S2Z5H3	CLINT1	Clathrin interactor 1 isoform 2 (Fragment)	9685	1.86696e+06	2.38124e+06	2.74088e+06	601267	830441	473295	0.00348513	635001	180947	104470	28.4956	2.32969e+06	439234	253592	18.8537	3.6688	1.87531	0.0245417	NoSig
Q9BXP5	SRRT	Serrate RNA effector molecule homolog	51593	6.19377e+06	1.19747e+07	1.55131e+07	7.04309e+06	2.15318e+06	2.31146e+06	0.0791095	3.83591e+06	2.77863e+06	1.60424e+06	72.4372	1.12272e+07	4.7044e+06	2.71609e+06	41.9019	2.92686	1.54935	0.15973	NoSig
Q0P607	SCAF4	Splicing factor, arginine/serine-rich 15	57466	1.62246e+06	2.66553e+06	4.71543e+06	417103	474334	3244.62	0.0425488	298227	257060	148414	86.1961	3.00114e+06	1.57356e+06	908497	52.4322	10.0633	3.33103	0.109146	Up
Q8WX93	PALLD	Palladin	23022	2.15044e+06	5.08816e+06	5.59899e+06	2.06045e+06	286080	1.60744e+06	0.0689891	1.31799e+06	921917	532269	69.9487	4.2792e+06	1.86116e+06	1.07454e+06	43.4933	3.24676	1.699	0.146609	NoSig
O15145	ARPC3	Actin-related protein 2/3 complex subunit 3	10094	3.9324e+06	3244.62	3244.62	344658	1.98852e+06	1.80424e+06	0.964795	1.37914e+06	900613	519969	65.3025	1.31296e+06	2.2685e+06	1.30972e+06	172.777	0.952016	-0.0709421	0.973688	NoSig
A0A8I5KYH4	ETFA	Electron transfer flavoprotein subunit alpha	2108	2.30664e+06	3244.62	3244.62	113240	518632	598130	0.668428	410001	260058	150144	63.4286	771042	1.32986e+06	767797	172.476	1.88059	0.911182	0.73854	NoSig
B2RE88		Phosphate carrier protein, mitochondrial		2.11634e+07	86608.9	3244.62	1.40192e+06	3.86292e+06	2.31168e+06	0.554486	2.52551e+06	1.24436e+06	718430	49.2716	7.08443e+06	1.21928e+07	7.03954e+06	172.108	2.80515	1.48808	0.642882	NoSig
B3KMD2		cDNA FLJ10723 fis, clone NT2RP3001155, highly similar to WD repeat and HMG-box DNA-binding protein 1		1.40039e+06	2.22887e+06	1.33737e+06	3244.62	3244.62	1.76226e+06	0.177886	589583	1.01557e+06	586338	172.252	1.65555e+06	497514	287240	30.0514	2.808	1.48954	0.299512	NoSig
Q9BUD6	SPON2	Spondin-2	10417	102068	3244.62	3244.62	1.35908e+07	1.20358e+07	2.00076e+07	0.00340229	1.52114e+07	4.22575e+06	2.43974e+06	27.7802	36185.6	57055.5	32941	157.675	0.00237885	-8.71552	0.0244279	Down
B7Z7P8	ETF1	Eukaryotic peptide chain release factor subunit 1	2107	596501	188866	3.62654e+06	896164	2.21009e+06	3.44357e+06	0.615411	2.18328e+06	1.27391e+06	735494	58.3487	1.47064e+06	1.87816e+06	1.08436e+06	127.711	0.673591	-0.570055	0.691841	NoSig
P40222	TXLNA	Alpha-taxilin	200081	1.89155e+06	4.50385e+06	5.42376e+06	3.67441e+06	2.17405e+06	4.08604e+06	0.630209	3.3115e+06	1.00633e+06	581005	30.3889	3.93972e+06	1.83243e+06	1.05795e+06	46.5118	1.18971	0.250608	0.70473	NoSig
A0A087WYT3	PTGES3	Prostaglandin E synthase 3	10728	1.34246e+07	660508	783085	1.11154e+06	1.24647e+06	1.83548e+06	0.448605	1.39783e+06	384972	222264	27.5407	4.95606e+06	7.33422e+06	4.23441e+06	147.985	3.54555	1.82601	0.551212	NoSig
Q13151	HNRNPA0	Heterogeneous nuclear ribonucleoprotein A0	10949	3.31315e+06	9.13743e+06	8.91907e+06	780106	1.45018e+06	289231	0.0314854	839840	582775	336466	69.3913	7.12322e+06	3.30142e+06	1.90607e+06	46.3473	8.48164	3.08434	0.0911905	Up
A0A5C2GTA9		IG c1140_light_IGKV4-1_IGKJ4 (Fragment)		3244.62	3244.62	1.11052e+06	569040	1.53636e+07	1.23921e+07	0.11605	9.44158e+06	7.82617e+06	4.51844e+06	82.8905	372336	639286	369092	171.696	0.0394358	-4.66435	0.213	NoSig
Q6IB54	ATP5PF	ATP synthase-coupling factor 6, mitochondrial	522	3244.62	1.03748e+06	3244.62	5.17009e+06	1.592e+06	3.64064e+06	0.0461227	3.46757e+06	1.79531e+06	1.03652e+06	51.7743	347991	597118	344746	171.59	0.100356	-3.31681	0.113769	Down
A0A7S5BY89		IGH c397_heavy_IGHV3-48_IGHD2-15_IGHJ4 (Fragment)		3244.62	3244.62	3244.62	1.02371e+06	2.15201e+06	2.31771e+06	0.0108537	1.83114e+06	704147	406539	38.4539	3244.62	0	0	0	0.00177191	-9.14048	0.0483841	Down
P26447	S100A4	Protein S100-A4	6275	5.13367e+06	7.24142e+06	808367	1.13603e+07	8.94547e+06	9.62859e+06	0.0510082	9.97811e+06	1.24477e+06	718666	12.475	4.39448e+06	3.27961e+06	1.89348e+06	74.6301	0.440412	-1.18307	0.121663	NoSig
P41227	NAA10	N-alpha-acetyltransferase 10	8260	2.91866e+06	6.44771e+06	7.06086e+06	1.14294e+06	1.10857e+06	573315	0.0254093	941609	319414	184414	33.9222	5.47574e+06	2.23562e+06	1.29074e+06	40.8277	5.81531	2.53986	0.0804631	Up
A0A7P0Z441	AGT	Angiotensinogen	183	3244.62	358628	367084	3.41395e+06	4.40653e+06	4.58105e+06	0.000527227	4.13384e+06	629527	363458	15.2286	242985	207665	119895	85.4638	0.0587795	-4.08854	0.00907088	Down
Q15262	PTPRK	Receptor-type tyrosine-protein phosphatase kappa	5796	7.86538e+06	1.60243e+07	1.42827e+07	4.98382e+06	5.20496e+06	5.84927e+06	0.0416422	5.34602e+06	449636	259598	8.41068	1.27241e+07	4.29695e+06	2.48085e+06	33.7702	2.38011	1.25103	0.107688	NoSig
A0A7S5EXM7		IGH c3542_heavy_IGHV3-23_IGHD3-10_IGHJ1 (Fragment)		3244.62	3244.62	3244.62	1.38502e+06	2.0262e+06	1.55536e+06	0.0009971	1.65552e+06	332121	191750	20.0614	3244.62	0	0	0	0.00195987	-8.99502	0.0118531	Down
A0A2R8Y811	RPS14	40S ribosomal protein S14 (Fragment)	6208	1.55003e+07	1.85039e+07	2.0123e+07	1.02807e+07	2.62617e+06	7.27642e+06	0.0122381	6.72777e+06	3.85666e+06	2.22664e+06	57.3245	1.80424e+07	2.34566e+06	1.35427e+06	13.0008	2.68179	1.42319	0.0524237	NoSig
A0A5C2GUX6		IG c389_light_IGKV3-11_IGKJ1 (Fragment)		3244.62	342186	306662	460911	548215	505733	0.0598298	504953	43656.8	25205.3	8.64571	217364	186282	107550	85.7003	0.430464	-1.21603	0.134982	NoSig
P61086	UBE2K	Ubiquitin-conjugating enzyme E2 K	3093	3.40656e+06	4.94855e+06	8.79359e+06	2.56756e+06	2.40018e+06	2.81936e+06	0.124011	2.5957e+06	211000	121821	8.12884	5.71623e+06	2.77435e+06	1.60177e+06	48.5345	2.2022	1.13894	0.225198	NoSig
A0A384NPX8		Cytochrome b-c1 complex subunit Rieske, mitochondrial		8.04879e+06	3244.62	70746.6	4.91704e+06	3.01244e+06	3.63139e+06	0.696095	3.85362e+06	971551	560925	25.2114	2.70759e+06	4.62573e+06	2.67067e+06	170.843	0.70261	-0.509205	0.761997	NoSig
A0A0J9YWL0	CRYBG1	Beta/gamma crystallin domain-containing protein 1	202	3.37026e+06	3.73076e+06	6.08516e+06	994175	946201	260609	0.01433	733662	410377	236931	55.9355	4.39539e+06	1.47444e+06	851268	33.5451	5.99104	2.58281	0.05771	Up
Q07507	DPT	Dermatopontin	1805	739247	2.12055e+07	7.38139e+06	8.24194e+06	8.49936e+06	1.6583e+07	0.850297	1.11081e+07	4.74315e+06	2.73846e+06	42.6999	9.77539e+06	1.04411e+07	6.02815e+06	106.81	0.880024	-0.184386	0.890534	NoSig
B2RA94		cDNA, FLJ94779		2.15955e+06	3244.62	1.09555e+06	707029	1.30813e+06	7.98472e+06	0.404572	3.33329e+06	4.03945e+06	2.33218e+06	121.185	1.08611e+06	1.07818e+06	622489	99.2698	0.325838	-1.61777	0.519312	NoSig
A0A5C2FYF1		IGL c1196_light_IGKV1-5_IGKJ1 (Fragment)		2.37924e+06	2.41519e+06	3.70956e+06	3.89143e+07	3.07678e+07	4.35193e+07	0.000744621	3.77338e+07	6.45719e+06	3.72806e+06	17.1125	2.83466e+06	757895	437571	26.7367	0.0751227	-3.73461	0.0103966	Down
E5KN59		Peptidyl-prolyl cis-trans isomerase D		6.91076e+06	3244.62	279155	3.81971e+06	6.08181e+06	6.40284e+06	0.274367	5.43479e+06	1.40788e+06	812840	25.905	2.39772e+06	3.91084e+06	2.25793e+06	163.107	0.44118	-1.18056	0.41162	NoSig
P12273	PIP	Prolactin-inducible protein	5304	3.03631e+06	598140	1.12083e+06	3244.62	1.80604e+06	1.39595e+06	0.604465	1.06841e+06	944976	545582	88.4468	1.5851e+06	1.28368e+06	741131	80.9842	1.4836	0.569103	0.685211	NoSig
A0A0A0MRJ3	NAV1	Neuron navigator 1	89796	2.79858e+06	4.74357e+06	6.03003e+06	1.59999e+06	499426	469288	0.022148	856236	644290	371981	75.2467	4.52406e+06	1.62687e+06	939275	35.9604	5.28366	2.40154	0.073999	Up
A0A5C2GM18		IG c1021_light_IGKV1-5_IGKJ3 (Fragment)		3244.62	209796	3244.62	3.98851e+06	4.67866e+06	3.91558e+06	8.26286e-05	4.19425e+06	421093	243118	10.0398	72095	119252	68850.4	165.41	0.017189	-5.86237	0.00335042	Down
A0A5C2GN57		IG c457_heavy_IGHV3-30_IGHD3-3_IGHJ4 (Fragment)		3244.62	3244.62	3244.62	1.13354e+07	1.00113e+07	9.34476e+06	6.28534e-05	1.02305e+07	1.01325e+06	585000	9.90423	3244.62	0	0	0	0.000317152	-11.6225	0.00282488	Down
A0A5C2G6Y1		IGL c138_light_IGLV3-25_IGLJ2 (Fragment)		257340	634824	440256	1.4722e+06	1.12983e+06	988050	0.0140029	1.19669e+06	248907	143706	20.7995	444140	188772	108988	42.5029	0.371139	-1.42997	0.0568567	NoSig
E7ENQ1	MAP4K4	Mitogen-activated protein kinase kinase kinase kinase 4	9448	1.59553e+06	3.95012e+06	6.92696e+06	2.87489e+06	1.19357e+06	3.0046e+06	0.336433	2.35769e+06	1.01024e+06	583261	42.8487	4.15754e+06	2.67176e+06	1.54254e+06	64.263	1.7634	0.818356	0.473565	NoSig
V9HW44	PAFAH1B2	Epididymis secretory protein Li 303	5049	3.84002e+06	727110	3244.62	473913	3244.62	504538	0.370977	327232	280998	162235	85.8714	1.52346e+06	2.03859e+06	1.17698e+06	133.813	4.65559	2.21897	0.498187	NoSig
A0A024R216	HDGFL3	Hepatoma-derived growth factor, related protein 3, isoform CRA_a	50810	6.17907e+06	4.95073e+06	1.28854e+06	2.71689e+06	2.81692e+06	3.07964e+06	0.437739	2.87115e+06	187357	108171	6.52552	4.13944e+06	2.5442e+06	1.46889e+06	61.4624	1.44174	0.527808	0.542819	NoSig
A0A7S5ETL2		IGH c691_heavy_IGHV3-74_IGHD1-20_IGHJ4 (Fragment)		3244.62	3244.62	3244.62	3.55414e+06	904419	4.57611e+06	0.0513961	3.01156e+06	1.89503e+06	1.0941e+06	62.9252	3244.62	0	0	0	0.00107739	-9.85825	0.121999	NoSig
Q14011	CIRBP	Cold-inducible RNA-binding protein	1153	4.95624e+06	9.63754e+06	1.25502e+06	2.20962e+06	6.61345e+06	6.59532e+06	0.962044	5.13946e+06	2.53733e+06	1.46493e+06	49.3697	5.28293e+06	4.2008e+06	2.42533e+06	79.5164	1.02792	0.0397218	0.972432	NoSig
O14531	DPYSL4	Dihydropyrimidinase-related protein 4	10570	4.35257e+06	75439.2	56417.3	1.05314e+06	1.81346e+06	1.62677e+06	0.998455	1.49779e+06	396229	228763	26.4543	1.49481e+06	2.47491e+06	1.42889e+06	165.567	0.99801	-0.00287431	0.998792	NoSig
O95865	DDAH2	N(G),N(G)-dimethylarginine dimethylaminohydrolase 2	23564	4.1448e+06	500715	3244.62	272772	245896	560883	0.414954	359850	174617	100815	48.5249	1.54959e+06	2.26124e+06	1.30553e+06	145.926	4.3062	2.10642	0.526248	NoSig
Q9BTY2	FUCA2	Plasma alpha-L-fucosidase	2519	3244.62	1.67922e+06	801912	2.52619e+06	4.10672e+06	5.07444e+06	0.0256281	3.90245e+06	1.28635e+06	742673	32.9626	828127	838297	483991	101.228	0.212207	-2.23646	0.0808732	Down
Q8NHP8	PLBD2	Putative phospholipase B-like 2	196463	481564	308865	3244.62	3.10725e+06	3.07422e+06	5.71286e+06	0.0139178	3.96477e+06	1.51397e+06	874093	38.1856	264558	242218	139845	91.5559	0.0667271	-3.90558	0.0567439	Down
A0A5C2GGP8		IG c733_light_IGKV3D-15_IGKJ1 (Fragment)		3244.62	3244.62	3244.62	9.89181e+06	1.40281e+07	1.23559e+07	0.000548543	1.2092e+07	2.08076e+06	1.20133e+06	17.2078	3244.62	0	0	0	0.000268329	-11.8637	0.00907088	Down
Q15430	F5	Coagulation factor V (Fragment)	2153	399833	824287	452350	508417	496610	279734	0.441212	428254	128757	74338	30.0657	558823	231393	133595	41.4072	1.30489	0.383927	0.545298	NoSig
P36578	RPL4	60S ribosomal protein L4	6124	4.25074e+06	6.91342e+06	8.03276e+06	4.57995e+06	3.33223e+06	2.70699e+06	0.084012	3.53973e+06	953565	550541	26.939	6.39897e+06	1.94278e+06	1.12167e+06	30.3609	1.80776	0.854202	0.167233	NoSig
A0A5C2GCI3		IGH + IGL c388_light_IGKV3-20_IGKJ1 (Fragment)		3244.62	3244.62	3244.62	1.9582e+07	8.64868e+06	1.53635e+07	0.0103107	1.45314e+07	5.51397e+06	3.18349e+06	37.9452	3244.62	0	0	0	0.000223283	-12.1288	0.0466662	Down
H0YN88	RPS17	40S ribosomal protein S17	6218	6.02428e+06	4.23167e+06	6.39324e+06	3.75641e+06	4.47011e+06	3.88232e+06	0.0976282	4.03628e+06	380949	219941	9.43812	5.54973e+06	1.15628e+06	667579	20.8349	1.37496	0.459391	0.1856	NoSig
Q7Z2K8	GPRIN1	G protein-regulated inducer of neurite outgrowth 1	114787	1.17685e+06	1.45397e+06	3.17489e+06	3244.62	3244.62	3244.62	0.0365265	3244.62	0	0	0	1.93524e+06	1.08248e+06	624968	55.9351	596.445	9.22025	0.0996097	Up
Q7L8J4	SH3BP5L	SH3 domain-binding protein 5-like	80851	2.84226e+06	2.15125e+06	4.70741e+06	1.24991e+06	458645	1.00663e+06	0.0434028	905062	405294	233996	44.7808	3.23364e+06	1.32226e+06	763407	40.8908	3.57284	1.83707	0.110088	NoSig
Q68BL7	OLFML2A	Olfactomedin-like protein 2A	169611	159895	580566	3244.62	5.52387e+06	5.25591e+06	3.45735e+06	0.00258198	4.74571e+06	1.12377e+06	648806	23.6796	247902	298553	172370	120.432	0.0522371	-4.25878	0.0207462	Down
A0A7S5C127		IGH c2263_heavy_IGHV1-69_IGHD3-9_IGHJ6 (Fragment)		3244.62	3244.62	3244.62	456172	622414	538844	0.000366065	539143	83121.3	47990.1	15.4173	3244.62	0	0	0	0.0060181	-7.37648	0.00745798	Down
A0A5C2G3C5		IGL c3771_light_IGKV3-15_IGKJ4 (Fragment)		3244.62	3244.62	3244.62	1.48143e+06	2.45346e+06	2.47819e+06	0.00288452	2.13769e+06	568474	328208	26.5929	3244.62	0	0	0	0.00151781	-9.36379	0.0222929	Down
A0A5C2FWQ0		IGL c1461_light_IGKV1-5_IGKJ2 (Fragment)		3244.62	3244.62	3244.62	7.98668e+06	8.11453e+06	6.83682e+06	4.70208e-05	7.64601e+06	703688	406274	9.20334	3244.62	0	0	0	0.000424354	-11.2024	0.00248538	Down
A0A024R1U4	RAB5C	RAB5C, member RAS oncogene family, isoform CRA_a	5878	5.22134e+06	3244.62	3244.62	1.63466e+06	1.49167e+06	1.49197e+06	0.912673	1.53944e+06	82468.3	47613.1	5.35705	1.74261e+06	3.01267e+06	1.73937e+06	172.883	1.13198	0.178849	0.935103	NoSig
A0A7S5BYA9		IGH c1147_heavy_IGHV3-7_IGHD2-2_IGHJ3 (Fragment)		3244.62	3244.62	2.64008e+06	1.86632e+06	2.62646e+06	2.29181e+06	0.202575	2.26153e+06	380977	219957	16.846	882189	1.52238e+06	878944	172.568	0.390085	-1.35814	0.330189	NoSig
O95741	CPNE6	Copine-6	9362	4.21119e+06	3244.62	3244.62	1.39805e+06	1.67245e+06	1.3157e+06	0.970063	1.46207e+06	186790	107844	12.7758	1.40589e+06	2.42946e+06	1.40265e+06	172.805	0.96158	-0.0565209	0.97766	NoSig
A2VDJ4	GNPTG	GNPTG protein (Fragment)	84572	3244.62	3244.62	3244.62	2.39588e+06	1.24253e+06	2.17042e+06	0.00540868	1.93628e+06	611285	352925	31.5701	3244.62	0	0	0	0.0016757	-9.22102	0.0322127	Down
O95980	RECK	Reversion-inducing cysteine-rich protein with Kazal motifs	8434	1.78409e+06	4.86632e+06	1.68519e+06	3.18067e+06	2.5931e+06	2.32648e+06	0.945297	2.70009e+06	437029	252319	16.1857	2.77853e+06	1.80875e+06	1.04428e+06	65.0973	1.02905	0.0413175	0.959249	NoSig
Q9UBI6	GNG12	Guanine nucleotide-binding protein G(I)/G(S)/G(O) subunit gamma-12	55970	3.84918e+06	2.4612e+06	3.60587e+06	1.76464e+06	5.55289e+06	1.47928e+06	0.800356	2.93227e+06	2.274e+06	1.3129e+06	77.551	3.30542e+06	741167	427913	22.4228	1.12726	0.172815	0.850953	NoSig
A0A7S5C1Y1		IGH c2377_heavy_IGHV3-74_IGHD3-9_IGHJ3 (Fragment)		3244.62	3244.62	3244.62	2.13261e+06	692419	3.05623e+06	0.0466014	1.96042e+06	1.19127e+06	687783	60.7664	3244.62	0	0	0	0.00165506	-9.2389	0.114754	Down
A4D2J0	YKT6	SNARE protein Ykt6	10652	1.981e+06	816355	1.08435e+06	1.01442e+06	927342	1.44263e+06	0.690067	1.12813e+06	275820	159245	24.4493	1.2939e+06	609944	352152	47.1399	1.14695	0.197797	0.757079	NoSig
F8W9U3	ABHD14B	Putative protein-lysine deacylase ABHD14B	84836	760390	728311	883542	1.33942e+06	2.08395e+06	1.35827e+06	0.0323598	1.59388e+06	424519	245096	26.6343	790748	81947.3	47312.3	10.3633	0.496115	-1.01125	0.0927855	NoSig
A0A5C2FZJ7		IGL c1085_light_IGLV3-25_IGLJ1 (Fragment)		131853	244779	3244.62	817946	2.73771e+06	1.09832e+06	0.0773501	1.55132e+06	1.03696e+06	598688	66.8435	126626	120852	69774	95.4404	0.0816243	-3.61486	0.157466	NoSig
A0A5C2G7Z3		IGL c487_light_IGKV3-11_IGKJ2 (Fragment)		255581	3244.62	3244.62	805834	1.25002e+06	568662	0.0220774	874839	345881	199694	39.5365	87356.7	145686	84112.1	166.772	0.0998547	-3.32403	0.073999	Down
K7EPR5	PRKAR1A	cAMP-dependent protein kinase type I-alpha regulatory subunit (Fragment)	5573	1.78042e+06	4.28705e+06	1.35689e+06	3244.62	526147	3244.62	0.0690946	177546	301898	174301	170.04	2.47479e+06	1.58369e+06	914343	63.993	13.9389	3.80104	0.146609	NoSig
H0Y7U4	THOC2	THO complex subunit 2 (Fragment)	57187	7.11216e+06	6.74937e+06	1.11451e+07	1.16692e+06	897745	939759	0.00652876	1.00147e+06	144810	83605.8	14.4597	8.33556e+06	2.43992e+06	1.40869e+06	29.2712	8.32329	3.05715	0.0358979	Up
E9PJH7	SLC25A22	Mitochondrial glutamate carrier 1 (Fragment)	79751	1.33248e+07	3244.62	3244.62	1.81021e+06	874480	2.63759e+06	0.582481	1.77409e+06	882110	509287	49.7217	4.44376e+06	7.6912e+06	4.44051e+06	173.079	2.5048	1.3247	0.665959	NoSig
A0A024R648	TIMM9	Translocase of inner mitochondrial membrane 9 homolog (Yeast), isoform CRA_a	26520	1.06668e+07	1.12124e+06	3244.62	1.09454e+06	3244.62	976164	0.394855	691315	598818	345728	86.6202	3.93042e+06	5.86057e+06	3.3836e+06	149.108	5.68542	2.50727	0.512206	NoSig
Q29RX4	EPB41	Protein 4.1 (Fragment)	2035	518308	632607	972258	3244.62	3244.62	289248	0.021545	98579	165124	95334.4	167.504	707724	236114	136320	33.3624	7.17926	2.84384	0.0729523	Up
A0A5C2FZN1		IGL c2478_light_IGKV1D-33_IGKJ3 (Fragment)		3244.62	3244.62	3244.62	3.14243e+06	3.46644e+06	3.92757e+06	0.000103651	3.51214e+06	394560	227800	11.2342	3244.62	0	0	0	0.000923828	-10.0801	0.00369647	Down
A0A5C2GLW1		IG c336_heavy_IGHV3-72_IGHD7-27_IGHJ3 (Fragment)		3244.62	3244.62	3244.62	372768	933684	972904	0.0174982	759785	335740	193840	44.1888	3244.62	0	0	0	0.00427044	-7.8714	0.0656458	Down
Q08397	LOXL1	Lysyl oxidase homolog 1	4016	1.63722e+06	2.05561e+06	1.13892e+06	6.12482e+06	4.42548e+06	7.60726e+06	0.00971007	6.05252e+06	1.59212e+06	919210	26.3051	1.61058e+06	458925	264961	28.4943	0.266101	-1.90995	0.0451915	NoSig
A0A024R4M0	RPS9	40S ribosomal protein S9	6203	5.52908e+06	3.78963e+06	5.73716e+06	3.34854e+06	925176	3.63695e+06	0.0876563	2.63689e+06	1.48939e+06	859898	56.4827	5.01862e+06	1.06941e+06	617424	21.3088	1.90323	0.928454	0.17263	NoSig
Q9P2U7	SLC17A7	Vesicular glutamate transporter 1	57030	8.29549e+06	1.64883e+07	1.00526e+07	1.11387e+06	1.15779e+07	8.40174e+06	0.313264	7.03118e+06	5.36497e+06	3.09747e+06	76.3026	1.16121e+07	4.3133e+06	2.49028e+06	37.1448	1.65152	0.723792	0.453069	NoSig
A0A024R7F4	DNASE2	Deoxyribonuclease II	1777	1.23984e+06	3.71043e+06	639990	8.48381e+06	6.96691e+06	9.64016e+06	0.005927	8.36363e+06	1.34067e+06	774036	16.0298	1.86342e+06	1.62743e+06	939599	87.3357	0.222801	-2.16617	0.0337344	Down
Q6VY07	PACS1	Phosphofurin acidic cluster sorting protein 1	55690	5.25521e+06	5.53872e+06	4.95739e+06	2.97602e+06	2.95019e+06	2.24766e+06	0.000978817	2.72462e+06	413263	238598	15.1677	5.25044e+06	290693	167832	5.53655	1.92703	0.946382	0.0118531	NoSig
Q14692	BMS1	Ribosome biogenesis protein BMS1 homolog	9790	1.75235e+06	3.26797e+06	3.72259e+06	3244.62	300195	188281	0.010263	163907	149968	86584.1	91.4959	2.91431e+06	1.03163e+06	595614	35.399	17.7802	4.1522	0.0465926	Up
A0A8I5KZ50	RGS7	Regulator of G-protein-signaling 7	6000	4.39152e+06	3244.62	3244.62	554792	1.56982e+06	1.56061e+06	0.881899	1.22841e+06	583387	336818	47.4913	1.466e+06	2.53357e+06	1.46276e+06	172.822	1.19342	0.2551	0.913054	NoSig
O60885	BRD4	Bromodomain-containing protein 4	23476	1.78304e+06	3.5093e+06	4.56594e+06	647462	3244.62	3244.62	0.0216413	217984	371939	214739	170.627	3.28609e+06	1.40481e+06	811069	42.7502	15.0749	3.91408	0.073103	Up
B7ZLW0	LPP	LPP protein	4026	765975	3.15451e+06	3.35015e+06	2.75494e+08	2.48681e+08	3.94372e+08	0.00246497	3.06183e+08	7.75423e+07	4.4769e+07	25.3255	2.42355e+06	1.43883e+06	830708	59.3687	0.00791536	-6.98113	0.0202423	Down
P01031	C5	Complement C5	727	362187	979391	470491	1.72321e+06	586498	2.97986e+06	0.181205	1.76319e+06	1.19718e+06	691192	67.8986	604023	329558	190270	54.5604	0.342574	-1.54551	0.303891	NoSig
P15924	DSP	Desmoplakin	1832	1.27339e+06	2.04974e+06	353084	895089	2.26401e+07	1.0371e+06	0.390581	8.19076e+06	1.25137e+07	7.22478e+06	152.778	1.2254e+06	849346	490370	69.3115	0.149608	-2.74074	0.508429	NoSig
Q92890	UFD1	Ubiquitin recognition factor in ER-associated degradation protein 1	7353	1.53742e+06	1.81962e+06	2.52162e+06	1.03503e+06	276988	1.10322e+06	0.043004	805077	458607	264777	56.9644	1.95956e+06	506803	292603	25.8632	2.434	1.28333	0.109924	NoSig
P15291	B4GALT1	Beta-1,4-galactosyltransferase 1	2683	236418	350143	365078	825324	2.89831e+06	3.47191e+06	0.0609459	2.39852e+06	1.39229e+06	803836	58.0477	317213	70368.1	40627	22.1833	0.132254	-2.91862	0.136691	NoSig
A0A5C2GJF4		IG c470_heavy_IGHV3-33_IGHD1-26_IGHJ4 (Fragment)		3244.62	3244.62	3244.62	1.38502e+06	2.0262e+06	1.55536e+06	0.0009971	1.65552e+06	332121	191750	20.0614	3244.62	0	0	0	0.00195987	-8.99502	0.0118531	Down
Q9Y5J9	TIMM8B	Mitochondrial import inner membrane translocase subunit Tim8 B	26521	4.02883e+06	356842	3244.62	528731	302763	723853	0.505488	518449	210733	121667	40.6468	1.46297e+06	2.22912e+06	1.28698e+06	152.369	2.82182	1.49663	0.601143	NoSig
A6NKB8	RNPEP	Aminopeptidase B	6051	664789	3244.62	917837	441915	2.70862e+06	3.72319e+06	0.155118	2.29124e+06	1.67999e+06	969940	73.322	528624	472256	272657	89.3369	0.230715	-2.11582	0.267478	NoSig
A8K7T4		cDNA FLJ75774, highly similar to Homo sapiens lectin, mannose-binding 2 (LMAN2), mRNA		550559	668428	448142	2.73196e+06	2.78262e+06	3.70233e+06	0.00144164	3.0723e+06	546204	315351	17.7783	555710	110234	63643.4	19.8365	0.180877	-2.46692	0.0143197	Down
Q6IAX4	RTN1	Reticulon	6252	1.33838e+07	3244.62	3244.62	254554	618785	3244.62	0.402966	292194	309492	178685	105.92	4.46344e+06	7.72528e+06	4.46019e+06	173.079	15.2756	3.93315	0.518149	NoSig
A0A024RAK9	HAPLN1	Hyaluronan and proteoglycan link protein 1, isoform CRA_a	1404	5.78628e+06	394408	3244.62	849153	232116	778519	0.485156	619929	337708	194976	54.4752	2.06131e+06	3.23184e+06	1.86591e+06	156.786	3.32508	1.73339	0.583764	NoSig
E9PB61	ALYREF	THO complex subunit 4	10189	8.19789e+06	5.28579e+07	5.45267e+06	4.38514e+07	2.27451e+07	2.62063e+07	0.627376	3.09343e+07	1.13196e+07	6.53537e+06	36.5924	2.21695e+07	2.66124e+07	1.53647e+07	120.041	0.716664	-0.48063	0.702624	NoSig
B4DT23	FAM98A	Protein FAM98A	25940	1.31026e+06	2.6181e+06	2.72203e+06	1.36283e+06	3244.62	347590	0.0543876	571223	706845	408097	123.742	2.2168e+06	786801	454260	35.4927	3.88079	1.95635	0.126763	NoSig
B4E0S6		RNA helicase		5.0508e+06	1.11091e+07	1.40622e+07	3.73166e+06	1.60127e+06	3.11396e+06	0.0562801	2.81563e+06	1.09608e+06	632820	38.9283	1.00741e+07	4.59403e+06	2.65236e+06	45.6025	3.57791	1.83912	0.12953	NoSig
A0A140T947	DHX16	Pre-mRNA-splicing factor ATP-dependent RNA helicase DHX16 (Fragment)	8449	688338	2.43411e+06	2.81379e+06	1.17238e+06	602831	349134	0.14292	708116	421602	243412	59.5386	1.97875e+06	1.13354e+06	654448	57.2856	2.79438	1.48253	0.252474	NoSig
O75367	MACROH2A1	Core histone macro-H2A.1	9555	1.01079e+06	3244.62	3244.62	361315	147269	855403	0.784878	454662	363179	209681	79.8788	339092	581704	335847	171.548	0.74581	-0.42312	0.838493	NoSig
B2R932		cDNA, FLJ94187, highly similar to Homo sapiens CD99 antigen (CD99), mRNA		3.78768e+06	5.57495e+06	8.32627e+06	3244.62	1.34194e+06	3244.62	0.0174075	449475	772894	446231	171.955	5.8963e+06	2.2863e+06	1.32e+06	38.7751	13.1182	3.7135	0.0653885	Up
Q8NFQ8	TOR1AIP2	Torsin-1A-interacting protein 2	163590	3.27897e+06	3.90316e+06	6.64917e+06	1.3088e+06	447949	808052	0.0243002	854935	432338	249610	50.5697	4.61043e+06	1.79297e+06	1.03517e+06	38.8894	5.39273	2.43102	0.0783303	Up
A0A8I5QJ69	GOLGA3	Golgin subfamily A member 3	2802	2.81042e+06	4.83581e+06	5.36695e+06	3.68442e+06	3.54104e+06	3.2552e+06	0.344943	3.49355e+06	218514	126159	6.25479	4.33773e+06	1.34909e+06	778895	31.1012	1.24164	0.312244	0.480036	NoSig
Q15717	ELAVL1	ELAV-like protein 1	1994	8.31921e+06	529863	3244.62	3.87168e+06	3.51579e+06	3.62776e+06	0.801979	3.67174e+06	181979	105066	4.9562	2.95077e+06	4.65665e+06	2.68852e+06	157.811	0.803644	-0.315372	0.852373	NoSig
Q59HG7		DNA ligase (Fragment)		2.75732e+06	5.37405e+06	7.84387e+06	807618	670204	830865	0.0362137	769562	86828	50130.2	11.2828	5.32508e+06	2.54363e+06	1.46857e+06	47.767	6.91962	2.79069	0.0992525	Up
Q05DF2	SF3A2	SF3A2 protein (Fragment)	8175	2.51628e+06	2.99086e+06	4.25925e+06	1.67462e+06	390337	2.02141e+06	0.057958	1.36212e+06	859269	496099	63.083	3.25546e+06	901110	520256	27.6799	2.38999	1.257	0.132068	NoSig
A0A5C2FX13		IGL c746_light_IGKV3-20_IGKJ2 (Fragment)		3244.62	2.28877e+06	3244.62	8.62275e+07	8.76523e+07	7.73201e+07	1.52467e-05	8.37333e+07	5.5995e+06	3.23287e+06	6.6873	765088	1.31955e+06	761843	172.471	0.0091372	-6.77403	0.00151725	Down
Q6FIG4	RAB1B	RAB1B protein	81876	1.06911e+06	94438.4	141577	3244.62	3244.62	3244.62	0.24522	3244.62	0	0	0	435042	549626	317326	126.338	134.081	7.06696	0.378584	NoSig
Q96CV8	THOP1	Thimet oligopeptidase 1	7064	2.89958e+06	3244.62	107422	1.75073e+06	1.31811e+06	4.04358e+06	0.342492	2.37081e+06	1.46472e+06	845658	61.7816	1.00342e+06	1.64295e+06	948559	163.736	0.423238	-1.24046	0.478731	NoSig
B4DP80	NAXE	NAD(P)H-hydrate epimerase	128240	1.42925e+06	3244.62	571056	3.51196e+06	3.51807e+06	4.46797e+06	0.00374249	3.83267e+06	550199	317658	14.3555	667851	717914	414488	107.496	0.174252	-2.52075	0.0255913	Down
G3V0E5	TFRC	Transferrin receptor protein 1	7037	1.67235e+06	1.90066e+06	2.02659e+06	3.21276e+06	2.34004e+06	2.36047e+06	0.0651492	2.63776e+06	498073	287562	18.8824	1.86653e+06	179565	103672	9.62023	0.707621	-0.498951	0.141508	NoSig
A0A5C2GDQ1		IGH + IGL c614_light_IGKV1-5_IGKJ1 (Fragment)		217095	3244.62	3244.62	1.92824e+06	2.51589e+06	1.77086e+06	0.00109743	2.07166e+06	392676	226711	18.9546	74527.9	123466	71283.3	165.664	0.035975	-4.79686	0.0125227	Down
Q5H924	HUWE1	HECT, UBA and WWE domain containing 1 (Fragment)	10075	2.90913e+06	4.19267e+06	6.86789e+06	2.26475e+06	2.42366e+06	1.87728e+06	0.104091	2.18856e+06	281045	162262	12.8416	4.65656e+06	2.01974e+06	1.1661e+06	43.3741	2.12768	1.08928	0.194843	NoSig
Q9BZI7	UPF3B	Regulator of nonsense transcripts 3B	65109	1.06241e+06	2.08779e+06	2.69375e+06	518742	454596	170750	0.032569	381363	185194	106922	48.5612	1.94798e+06	824606	476086	42.3313	5.10794	2.35274	0.0927855	Up
A0A5C2GRN3		IG c291_heavy_IGHV3-48_IGHD2-21_IGHJ6 (Fragment)		894963	3244.62	3244.62	3244.62	899307	188198	0.883359	363583	473077	273131	130.115	300484	514834	297239	171.335	0.826452	-0.274997	0.91377	NoSig
A0A5C2G9L7		IGL c62_light_IGKV3-11_IGKJ3 (Fragment)		3244.62	554518	3244.62	4.09891e+06	3.81289e+06	4.21989e+06	6.1978e-05	4.0439e+06	209000	120666	5.16829	187002	318278	183758	170.2	0.0462431	-4.43462	0.00282488	Down
Q5VY30	RBP4	Retinol-binding protein	5950	1.88844e+06	363301	494431	4.61578e+06	6.08205e+06	6.48568e+06	0.00301561	5.72784e+06	983987	568105	17.179	915391	845233	487996	92.3357	0.159814	-2.64553	0.0229251	Down
B4DVS2		cDNA FLJ57617		1.11305e+06	2.10993e+06	2.42712e+06	683434	753010	539502	0.0378323	658649	108890	62867.8	16.5324	1.88337e+06	685705	395892	36.4085	2.85944	1.51573	0.101343	NoSig
Q4KMP7	TBC1D10B	TBC1 domain family member 10B	26000	1.25406e+06	2.94915e+06	4.56351e+06	3244.62	308369	3244.62	0.0427248	104953	176163	101708	167.85	2.92224e+06	1.65489e+06	955449	56.6307	27.8434	4.79926	0.109399	Up
Q9Y678	COPG1	Coatomer subunit gamma-1	22820	967336	2.01338e+06	366387	1.33128e+07	1.35207e+07	1.80055e+07	0.000996063	1.49463e+07	2.65139e+06	1.53078e+06	17.7395	1.1157e+06	833457	481197	74.7027	0.0746471	-3.74377	0.0118531	Down
H0YEC5	EIF4G2	Eukaryotic translation initiation factor 4 gamma 2 (Fragment)	1982	5.98879e+06	8.67088e+06	1.27547e+07	180322	1.43445e+06	1.09854e+06	0.0147109	904435	649203	374818	71.7799	9.13813e+06	3.40709e+06	1.96708e+06	37.2843	10.1037	3.33681	0.0585274	Up
A0A024RDB2	G3BP2	Ras-GTPase activating protein SH3 domain-binding protein 2, isoform CRA_b	9908	1.4429e+06	590899	1.03288e+06	338748	3244.62	3244.62	0.028387	115079	193703	111835	168.322	1.02223e+06	426100	246009	41.6835	8.88281	3.15102	0.0864461	Up
Q9BY43	CHMP4A	Charged multivesicular body protein 4a	29082	2.7652e+06	6.6754e+06	3.71276e+06	4.32116e+06	4.19501e+06	1.82052e+06	0.547645	3.44557e+06	1.40874e+06	813337	40.8856	4.38445e+06	2.0398e+06	1.17768e+06	46.5235	1.27249	0.347656	0.635697	NoSig
Q96C23	GALM	Galactose mutarotase	130589	4.92031e+06	3.7285e+06	1.72463e+06	4.47462e+06	3.76162e+06	4.08842e+06	0.533176	4.10822e+06	356914	206065	8.68781	3.45781e+06	1.61494e+06	932389	46.7043	0.841681	-0.248655	0.624766	NoSig
Q16775	HAGH	Hydroxyacylglutathione hydrolase, mitochondrial	3029	2.65751e+06	3244.62	3244.62	70897.7	244698	252097	0.474756	189231	102546	59205.1	54.1911	887999	1.53244e+06	884754	172.572	4.69268	2.23041	0.575528	NoSig
B4DVQ5	EIF3C	Eukaryotic translation initiation factor 3 subunit C	8663	2.15447e+06	676325	2.5125e+06	862145	778378	646137	0.145933	762220	108907	62877.4	14.2881	1.7811e+06	973366	561973	54.6497	2.33672	1.22449	0.256205	NoSig
P61254	RPL26	60S ribosomal protein L26	6154	1.59897e+07	1.45148e+07	2.29901e+07	3.8179e+06	3.34309e+06	2.11005e+06	0.0052074	3.09035e+06	881527	508950	28.5252	1.78315e+07	4.52788e+06	2.61418e+06	25.3926	5.77008	2.52859	0.0313291	Up
Q66K53	HNRNPA3P1	HNRPA3 protein (Fragment)	10151	2.28272e+06	3.8655e+06	6.02369e+06	342595	287301	443065	0.0270423	357654	78966.2	45591.2	22.079	4.05731e+06	1.87785e+06	1.08417e+06	46.2831	11.3442	3.50389	0.0839929	Up
A8MRB1	S100B	Protein S100-B	6285	3.86104e+06	3244.62	3244.62	3244.62	233538	230875	0.428674	155886	132198	76324.5	84.8043	1.28918e+06	2.2273e+06	1.28593e+06	172.769	8.27001	3.04789	0.536069	NoSig
Q9NX12		Integral membrane protein 2		1.77142e+07	2.85579e+07	4.143e+07	7.58158e+06	4.6094e+06	5.72307e+06	0.0281226	5.97135e+06	1.50156e+06	866929	25.1461	2.9234e+07	1.18723e+07	6.85449e+06	40.6113	4.89572	2.29152	0.085906	Up
Q96HU8	DIRAS2	GTP-binding protein Di-Ras2	54769	2.54195e+06	627153	329136	9.57074e+06	5.9705e+06	1.0553e+07	0.0083954	8.69808e+06	2.41267e+06	1.39296e+06	27.738	1.16608e+06	1.20082e+06	693294	102.979	0.134062	-2.89903	0.0414157	Down
Q9UNE7	STUB1	E3 ubiquitin-protein ligase CHIP	10273	4.31883e+06	3.82341e+06	4.86222e+06	2.43865e+06	825162	885208	0.00827893	1.38301e+06	914707	528106	66.139	4.33482e+06	519591	299986	11.9865	3.13434	1.64816	0.0411675	NoSig
Q9HAV7	GRPEL1	GrpE protein homolog 1, mitochondrial	80273	3.78112e+06	3244.62	3244.62	2.23229e+06	1.22229e+06	2.01722e+06	0.687268	1.82393e+06	532017	307160	29.1686	1.26254e+06	2.18116e+06	1.25929e+06	172.76	0.692204	-0.53073	0.75498	NoSig
M0QY97	ZC3H4	Zinc finger CCCH domain-containing protein 4 (Fragment)	23211	1.04318e+06	2.11521e+06	2.77902e+06	436677	820931	1.17558e+06	0.100413	811062	369550	213360	45.5637	1.97914e+06	875885	505692	44.2559	2.44018	1.28699	0.189577	NoSig
A0A7S5C0K1		IGH c1988_heavy_IGHV3-7_IGHD2-15_IGHJ4 (Fragment)		3244.62	3244.62	3244.62	4.18001e+06	6.27391e+06	4.5716e+06	0.00146635	5.00851e+06	1.11322e+06	642721	22.2267	3244.62	0	0	0	0.00064782	-10.5921	0.0144972	Down
A0A5C2GS15		IG c1454_heavy_IGHV4-31_IGHD3-22_IGHJ2 (Fragment)		176613	339880	255307	1.18312e+07	1.96007e+07	1.67049e+07	0.00223601	1.60456e+07	3.92648e+06	2.26695e+06	24.4707	257267	81651.1	47141.3	31.7379	0.0160335	-5.96277	0.0192067	Down
Q53G33		Small nuclear ribonucleoprotein polypeptide C variant (Fragment)		1.66659e+06	2.79451e+06	3.28014e+06	1.23543e+06	3244.62	1.95049e+06	0.110615	1.06305e+06	984999	568689	92.6575	2.58041e+06	827809	477936	32.0805	2.42736	1.27939	0.204637	NoSig
Q9H021	DKFZp761D171	Uncharacterized protein DKFZp761D171 (Fragment)		4.17211e+06	1.72286e+06	985840	1.37597e+06	1.10035e+06	1.29566e+06	0.344021	1.25732e+06	141750	81839.6	11.274	2.2936e+06	1.66805e+06	963048	72.7261	1.82419	0.867259	0.479878	NoSig
A0A5C2GJQ1		IG c398_light_IGKV1-5_IGKJ1 (Fragment)		3244.62	3244.62	336088	1.27876e+07	1.34791e+07	1.73495e+07	0.000534378	1.45388e+07	2.45861e+06	1.41948e+06	16.9107	114193	192167	110948	168.284	0.00785435	-6.99229	0.00907088	Down
B2R5U1		Staphylococcal nuclease domain-containing protein		2.61358e+06	4.07946e+06	4.28911e+06	645243	1.85869e+06	1.27312e+06	0.0191884	1.25902e+06	606848	350364	48.2001	3.66072e+06	912882	527053	24.9373	2.90759	1.53983	0.0685963	NoSig
J3QLH3	SAP30BP	SAP30-binding protein (Fragment)	29115	1.69581e+06	2.81115e+06	3.41415e+06	1.40556e+06	1.21017e+06	1.87716e+06	0.102171	1.49763e+06	342895	197970	22.8958	2.64037e+06	871808	503339	33.0184	1.76303	0.818059	0.191894	NoSig
P62166	NCS1	Neuronal calcium sensor 1	23413	3.39391e+06	3244.62	377434	3244.62	1.82156e+07	3244.62	0.478353	6.07402e+06	1.05149e+07	6.07077e+06	173.113	1.2582e+06	1.85902e+06	1.07331e+06	147.753	0.207144	-2.27129	0.576987	NoSig
P62851	RPS25	40S ribosomal protein S25	6230	3.94754e+07	1.21865e+06	1.44209e+06	5.70722e+06	6.19975e+06	4.79656e+06	0.541636	5.56784e+06	711901	411016	12.7859	1.40454e+07	2.20233e+07	1.27152e+07	156.801	2.52259	1.33491	0.630949	NoSig
E9PNX9	LPXN	Leupaxin	9404	1.29273e+06	2.18164e+06	2.66351e+06	991665	3244.62	577249	0.0367394	524053	496353	286569	94.7143	2.04596e+06	695390	401484	33.9885	3.90411	1.96499	0.0997693	NoSig
A0A7P0MQR8	MACF1	Microtubule-actin cross-linking factor 1, isoforms 6/7	23499	884603	1.40513e+06	1.95201e+06	3244.62	3244.62	3244.62	0.0102016	3244.62	0	0	0	1.41392e+06	533758	308165	37.7503	435.773	8.76743	0.0463852	Up
Q9NZN4	EHD2	EH domain-containing protein 2	30846	302877	2.29913e+06	281909	4.60791e+06	4.67074e+06	3.69257e+06	0.0104601	4.32374e+06	547512	316106	12.6629	961306	1.15864e+06	668941	120.528	0.222332	-2.16921	0.0470734	Down
P54802	NAGLU	Alpha-N-acetylglucosaminidase	4669	3244.62	3244.62	3244.62	620369	1.31094e+06	2.73665e+06	0.0673379	1.55598e+06	1.07921e+06	623082	69.3587	3244.62	0	0	0	0.00208525	-8.90556	0.14454	NoSig
B0QYK0	EWSR1	RNA-binding protein EWS	2130	2.84859e+06	1.43135e+06	1.38489e+06	3.23038e+06	2.6675e+06	3.098e+06	0.0948253	2.99863e+06	294305	169917	9.81465	1.88828e+06	831983	480346	44.0604	0.629714	-0.667232	0.182499	NoSig
Q06124	PTPN11	Tyrosine-protein phosphatase non-receptor type 11	5781	1.07434e+07	8.57107e+06	2.15735e+06	1.28238e+08	1.44232e+08	2.0586e+08	0.0030649	1.59443e+08	4.09856e+07	2.3663e+07	25.7054	7.15726e+06	4.4642e+06	2.57741e+06	62.373	0.044889	-4.47749	0.0230256	Down
K7EM49	PGD	Phosphogluconate dehydrogenase (NADP(+)-dependent, decarboxylating) (Fragment)	5226	1.70606e+06	3244.62	3244.62	2.43128e+06	2.03061e+06	3.11626e+06	0.039648	2.52605e+06	548995	316962	21.7333	570851	983122	567606	172.221	0.225985	-2.1457	0.104141	Down
Q5VZ30	GAD2	Glutamate decarboxylase 2 (Pancreatic islets and brain, 65kDa)	2572	4.72044e+06	3244.62	532673	264366	347298	3244.62	0.359359	204970	179553	103665	87.5996	1.75212e+06	2.58424e+06	1.49201e+06	147.492	8.54819	3.09562	0.49009	NoSig
S4R418	BIN2	Bridging integrator 2	51411	1.20378e+06	1.55974e+06	2.63562e+06	3244.62	108061	3244.62	0.0151063	38183.3	60515.6	34938.7	158.487	1.79972e+06	745475	430400	41.4218	47.1336	5.55868	0.0598479	Up
H0YNE9	RAB8B	Ras-related protein Rab-8B (Fragment)	51762	722235	160797	214930	3244.62	3244.62	275398	0.246393	93962.6	157128	90718	167.224	365987	309704	178808	84.6216	3.89503	1.96163	0.379855	NoSig
A0A090N7V5	GGCT	Gamma-glutamylcyclotransferase	79017	308048	494242	3244.62	3.25244e+06	3.17398e+06	4.1349e+06	0.000665174	3.52044e+06	533584	308065	15.1567	268511	247875	143111	92.3145	0.0762721	-3.7127	0.00955784	Down
A0A1B0GUL7		Protein kinase domain-containing protein		2.4521e+06	487248	405534	3244.62	1.57079e+06	291931	0.582043	621990	834271	481666	134.129	1.11496e+06	1.15871e+06	668984	103.924	1.79257	0.842027	0.665959	NoSig
V9HW48	SH3BGRL	SH3 domain-binding glutamic acid-rich-like protein	6451	4.76486e+06	1.91325e+06	3244.62	3.04986e+06	4.03079e+06	6.81309e+06	0.249159	4.63125e+06	1.95215e+06	1.12707e+06	42.1516	2.22712e+06	2.39627e+06	1.38349e+06	107.595	0.48089	-1.05622	0.382328	NoSig
F5H365	SEC23A	Protein transport protein SEC23	10484	817027	3244.62	274044	1.43311e+06	3.8313e+06	4.49648e+06	0.03965	3.25363e+06	1.61132e+06	930294	49.5237	364772	414408	239259	113.607	0.112112	-3.15698	0.104141	Down
A0A7S5BXI7		IGH c263_heavy_IGHV3-23_IGHD3-3_IGHJ6 (Fragment)		3244.62	3244.62	3244.62	2.14349e+06	2.57954e+06	2.18223e+06	7.90901e-05	2.30175e+06	241347	139342	10.4853	3244.62	0	0	0	0.00140963	-9.47047	0.00325148	Down
Q6IAV5	OXCT1	Succinyl-CoA:3-ketoacid-coenzyme A transferase	5019	5.98971e+06	273894	3244.62	508508	212242	684256	0.454112	468335	238558	137731	50.9373	2.08895e+06	3.38086e+06	1.95194e+06	161.845	4.46037	2.15716	0.555443	NoSig
P40121	CAPG	Macrophage-capping protein	822	3244.62	3244.62	3244.62	770599	1.67783e+06	1.63477e+06	0.0100683	1.36107e+06	511814	295496	37.6039	3244.62	0	0	0	0.00238388	-8.71247	0.04592	Down
B2R6F3	SRSF3	Epididymis secretory sperm binding protein	6428	1.17543e+07	4.1248e+06	4.16812e+06	4.13582e+06	5.16254e+06	5.31817e+06	0.518968	4.87218e+06	642433	370909	13.1857	6.6824e+06	4.39243e+06	2.53597e+06	65.7313	1.37154	0.455799	0.614159	NoSig
Q12904	AIMP1	Aminoacyl tRNA synthase complex-interacting multifunctional protein 1	9255	1.07119e+06	1.02717e+06	3244.62	2.30975e+06	1.55737e+06	3.01266e+06	0.0434029	2.29326e+06	727788	420188	31.7359	700532	604270	348875	86.2587	0.305474	-1.71088	0.110088	NoSig
A7UJ17		DnaJ		2.8157e+06	3.07217e+06	1.85183e+06	3244.62	590615	309295	0.00505622	301052	293772	169609	97.582	2.5799e+06	643432	371486	24.9402	8.56963	3.09923	0.0307319	Up
P60520	GABARAPL2	Gamma-aminobutyric acid receptor-associated protein-like 2	11345	7.33494e+06	1.32307e+06	230427	1.30819e+06	2.09873e+06	1.44252e+06	0.577302	1.61648e+06	423009	244224	26.1685	2.96281e+06	3.82558e+06	2.2087e+06	129.12	1.83288	0.87411	0.66224	NoSig
Q75MU2	EIF4H	Eukaryotic translation initiation factor 4H (Fragment)	7458	2.85772e+06	1.04676e+06	628269	712234	3244.62	215451	0.168736	310310	363889	210091	117.266	1.51092e+06	1.18499e+06	684152	78.4283	4.86906	2.28364	0.28688	NoSig
A0A7G6J4N4		Ubiquitin carboxyl-terminal hydrolase		878760	838467	2.60708e+06	3244.62	3244.62	3244.62	0.0691586	3244.62	0	0	0	1.44144e+06	1.00968e+06	582938	70.0467	444.255	8.79524	0.14664	NoSig
B2R4F3		cDNA, FLJ92068, highly similar to Homo sapiens Rho GDP dissociation inhibitor (GDI) beta (ARHGDIB),mRNA		1.61773e+06	1.97538e+06	3.50879e+06	510131	3244.62	568620	0.0297936	360665	310914	179506	86.2056	2.3673e+06	1.0046e+06	580009	42.4367	6.5637	2.71451	0.0883657	Up
Q96SB3	PPP1R9B	Neurabin-2	84687	5.89857e+06	2.81652e+06	4.09336e+06	2.22671e+06	1.93021e+06	310770	0.0607954	1.48923e+06	1.03129e+06	595414	69.2497	4.26948e+06	1.54856e+06	894059	36.2703	2.86691	1.51949	0.136536	NoSig
Q8NE02	AKAP8	AKAP8 protein	10270	1.18063e+06	1.17875e+06	2.12236e+06	3244.62	368519	3244.62	0.0153211	125003	210891	121758	168.709	1.49391e+06	544252	314224	36.4312	11.9511	3.57907	0.0598652	Up
A0A5C2GVZ5		IG c1681_heavy_IGHV3-21_IGHD3-9_IGHJ6 (Fragment)		108242	525129	460737	1.68202e+06	1.86012e+06	2.13494e+06	0.00116802	1.89236e+06	228178	131739	12.0579	364703	224423	129571	61.5359	0.192724	-2.37539	0.0128757	Down
P17813	ENG	Endoglin	2022	411398	3244.62	3244.62	3244.62	2.65873e+06	1.24905e+06	0.209319	1.30367e+06	1.32858e+06	767058	101.911	139296	235647	136051	169.171	0.106848	-3.22636	0.338253	NoSig
A0A8Q3SIR6	FAS	Tumor necrosis factor receptor superfamily member 6	355	2.04194e+06	2.82244e+06	789779	1.21798e+06	569502	1.01271e+06	0.200992	933399	331435	191354	35.5084	1.88472e+06	1.02541e+06	592019	54.4065	2.0192	1.01378	0.327969	NoSig
A0A5C2GMM1		IG c1492_heavy_IGHV1-18_IGHD2-2_IGHJ6 (Fragment)		1.05787e+06	3244.62	3244.62	9.33154e+06	9.0698e+06	1.26976e+07	0.00120107	1.03663e+07	2.02321e+06	1.1681e+06	19.5171	354787	608890	351543	171.621	0.034225	-4.86881	0.0129041	Down
A0A5C2GR38		IG c1184_heavy_IGHV3-66_IGHD3-22_IGHJ3 (Fragment)		3244.62	3244.62	3244.62	5.14093e+06	9.7949e+06	1.88767e+06	0.0710101	5.60783e+06	3.97424e+06	2.29453e+06	70.8695	3244.62	0	0	0	0.000578586	-10.7552	0.148649	NoSig
Q59F90		Brevican isoform 1 variant (Fragment)		2.10328e+06	2.1462e+06	1.76225e+06	632646	3244.62	3244.62	0.00179031	213045	363385	209800	170.567	2.00391e+06	210379	121463	10.4985	9.40603	3.23359	0.0165497	Up
O43866	CD5L	CD5 antigen-like	922	124068	647490	866478	6.55919e+06	5.73664e+06	5.75181e+06	9.76124e-05	6.01588e+06	470583	271691	7.82234	546012	381466	220240	69.8641	0.0907618	-3.46177	0.00354287	Down
W6A4U0	CD63	Tetraspanin (Fragment)	967	3244.62	3244.62	3244.62	4.45231e+06	5.59652e+06	4.28329e+06	0.000318293	4.77737e+06	714415	412468	14.9542	3244.62	0	0	0	0.000679163	-10.524	0.00677805	Down
Q9HBP7	EIF2B4	Eukaryotic translation initiation factor 2B subunit delta	8890	425707	1.22041e+06	1.57355e+06	3244.62	3244.62	3244.62	0.0344378	3244.62	0	0	0	1.07322e+06	587906	339428	54.7795	330.77	8.36969	0.0963477	Up
A0A5C2FZE7		IGL c1045_light_IGKV3-20_IGKJ1 (Fragment)		225874	3244.62	3244.62	1.52702e+06	1.82605e+06	1.73033e+06	0.000149678	1.69447e+06	152708	88166.3	9.01219	77454.5	128535	74209.8	165.949	0.0457102	-4.45134	0.00447521	Down
P62280	RPS11	40S ribosomal protein S11	6205	4.8149e+06	3.77095e+06	2.80521e+06	5.87628e+06	5.01837e+06	5.3257e+06	0.0635645	5.40678e+06	434666	250955	8.03928	3.79702e+06	1.0051e+06	580293	26.4707	0.70227	-0.509902	0.139578	NoSig
A7E2E4	DPP6	Dipeptidyl-peptidase 6	1804	3.55336e+06	731785	144437	900126	1.13373e+06	544322	0.593686	859392	296807	171361	34.5368	1.47653e+06	1.82241e+06	1.05217e+06	123.425	1.71811	0.780818	0.676148	NoSig
P48454	PPP3CC	Serine/threonine-protein phosphatase 2B catalytic subunit gamma isoform	5533	4.32957e+06	204291	3244.62	3244.62	3244.62	306177	0.375502	104222	174898	100977	167.813	1.51237e+06	2.44184e+06	1.4098e+06	161.458	14.511	3.85908	0.500895	NoSig
O95202	LETM1	Mitochondrial proton/calcium exchanger protein	3954	5.80321e+06	4.09221e+06	6.12251e+06	6.61875e+06	6.02294e+06	4.04609e+06	0.834403	5.56259e+06	1.34669e+06	777513	24.2098	5.33931e+06	1.09175e+06	630324	20.4475	0.95986	-0.0591044	0.877383	NoSig
A0A5C2G2R8		IGL c2756_light_IGKV3-15_IGKJ1 (Fragment)		1.34793e+06	1.6052e+06	3244.62	7.97655e+06	8.49866e+06	7.09715e+06	0.000435229	7.85745e+06	708304	408939	9.01442	985457	860292	496690	87.2988	0.125417	-2.9952	0.00825819	Down
Q59GB9		Histone deacetylase 2 variant (Fragment)		1.20126e+06	1.16402e+06	3.57837e+06	3244.62	258271	155380	0.0832264	138965	128303	74075.8	92.3276	1.98122e+06	1.3833e+06	798648	69.8206	14.2569	3.83359	0.16585	NoSig
B3KS71		cDNA FLJ35671 fis, clone SPLEN2018180, highly similar to Cartilage-associated protein		3244.62	283116	281689	818002	1.98088e+06	2.58551e+06	0.038148	1.7948e+06	898328	518650	50.0518	189350	161174	93053.6	85.1194	0.105499	-3.24469	0.101715	Down
A0N5G3	V-lambda-3	Rheumatoid factor G9 light chain (Fragment)		834582	3244.62	3244.62	1.1388e+06	1.69953e+06	1.43008e+06	0.023594	1.4228e+06	280435	161909	19.7101	280357	479973	277112	171.201	0.197046	-2.3434	0.0771695	Down
Q96CP2	FLYWCH2	FLYWCH family member 2	114984	1.15918e+06	4.22398e+06	3.249e+06	1.77301e+06	2.93235e+06	1.38362e+06	0.45128	2.02966e+06	805630	465131	39.6928	2.87738e+06	1.56583e+06	904032	54.4185	1.41767	0.503518	0.553122	NoSig
P13798	APEH	Acylamino-acid-releasing enzyme	327	865200	692005	617988	938754	1.93089e+06	1.98622e+06	0.0621803	1.61862e+06	589430	340308	36.4156	725064	126878	73253.3	17.4989	0.447952	-1.15858	0.138144	NoSig
P30626	SRI	Sorcin	6717	1.46125e+07	209134	3244.62	469236	183536	1.51843e+06	0.4338	723732	702893	405815	97.1205	4.94163e+06	8.37587e+06	4.83581e+06	169.496	6.82798	2.77146	0.54006	NoSig
A0A5C2G1Y7		IGL c3298_light_IGKV3-20_IGKJ1 (Fragment)		3244.62	384629	667660	8.51197e+06	2.08275e+06	8.0375e+06	0.0478181	6.21074e+06	3.5828e+06	2.06853e+06	57.6872	351845	333419	192499	94.7631	0.056651	-4.14175	0.116783	Down
P49750	YLPM1	YLP motif-containing protein 1	56252	2.85884e+06	4.49527e+06	6.95424e+06	1.61727e+06	1.42422e+06	1.33235e+06	0.0500486	1.45795e+06	145422	83959.6	9.97444	4.76945e+06	2.06142e+06	1.19016e+06	43.2214	3.27134	1.70988	0.120442	NoSig
H3BN98		40S ribosomal protein S15a (Fragment)		3.18165e+06	203076	247149	957367	1.7838e+06	1.23689e+06	0.914967	1.32602e+06	420362	242696	31.7011	1.21063e+06	1.7071e+06	985596	141.01	0.912978	-0.131348	0.936804	NoSig
B4DE91		cDNA FLJ55534, highly similar to 4-trimethylaminobutyraldehyde dehydrogenase		2.03218e+06	3244.62	3244.62	2.21816e+06	1.6184e+06	2.37821e+06	0.123301	2.07159e+06	400549	231257	19.3353	679555	1.1714e+06	676310	172.378	0.328035	-1.60808	0.224321	NoSig
C9JE98	NCOR2	Nuclear receptor corepressor 2	9612	1.08512e+06	2.3409e+06	4.84961e+06	1.24418e+06	3244.62	808996	0.149718	685472	629620	363511	91.852	2.75854e+06	1.91668e+06	1.1066e+06	69.4817	4.02429	2.00874	0.260978	NoSig
A0A5C2GAQ0		IGH + IGL c251_heavy_IGHV1-2_IGHD1-26_IGHJ1 (Fragment)		3244.62	3244.62	516716	928996	850198	1.07625e+06	0.0133072	951816	114743	66246.9	12.0552	174402	296453	171157	169.983	0.18323	-2.44827	0.0548598	Down
Q59F93		Glutamate receptor (Fragment)		3.13669e+06	561715	324798	2.29658e+06	2.36439e+06	2.17719e+06	0.356993	2.27939e+06	94780.6	54721.6	4.15816	1.34107e+06	1.55956e+06	900411	116.292	0.588345	-0.765266	0.488515	NoSig
A0A5C2GCC9		IGH + IGL c253_light_IGKV1-12_IGKJ3 (Fragment)		1.31343e+07	3.87466e+07	7.72355e+07	1.87366e+07	1.53385e+07	6.09369e+06	0.193806	1.33896e+07	6.54287e+06	3.77753e+06	48.8654	4.30388e+07	3.22654e+07	1.86284e+07	74.9682	3.21435	1.68453	0.319591	NoSig
A0A7I2V4Y9	DCTN2	Dynactin subunit 2	10540	4.76539e+06	3244.62	3244.62	916546	891925	892193	0.686052	900221	14138.5	8162.87	1.57056	1.59063e+06	2.74943e+06	1.58738e+06	172.852	1.76693	0.821245	0.754071	NoSig
D3DV26	S100A10	Protein S100-A10 (Fragment)	6281	474121	377095	344740	1.07237e+07	1.05743e+07	1.0458e+07	3.07135e-08	1.05853e+07	133209	76908.5	1.25843	398652	67330.7	38873.4	16.8896	0.0376608	-4.73079	9.09119e-05	Down
Q9HB71	CACYBP	Calcyclin-binding protein	27101	2.7608e+06	2.82507e+06	1.51932e+06	2.53865e+06	1.41146e+06	2.72422e+06	0.819834	2.22478e+06	710438	410172	31.933	2.3684e+06	736022	424942	31.0768	1.06455	0.0902494	0.864963	NoSig
Q9UMR2	DDX19B	ATP-dependent RNA helicase DDX19B	11269	1.15267e+06	1.75049e+06	2.05501e+06	3244.62	3244.62	3244.62	0.00339366	3244.62	0	0	0	1.65273e+06	459047	265031	27.7751	509.375	8.99258	0.0244279	Up
O95989	NUDT3	Diphosphoinositol polyphosphate phosphohydrolase 1	11165	4.2266e+06	3244.62	3244.62	195198	3244.62	728543	0.482302	308995	375801	216969	121.621	1.41103e+06	2.43836e+06	1.40779e+06	172.807	4.56651	2.19109	0.580804	NoSig
A0A142DDU4	CCDC8	Coiled-coil domain containing protein 8	83987	969209	995681	1.84484e+06	3244.62	3244.62	3244.62	0.0116477	3244.62	0	0	0	1.26991e+06	498078	287565	39.2215	391.39	8.61246	0.0504792	Up
B3KY60		cDNA FLJ16777 fis, clone BRHIP2029567, highly similar to Cell division cycle 5-like protein		1.31916e+07	2.40689e+07	3.8513e+07	8.55906e+06	1.11823e+07	328106	0.0818141	6.68982e+06	5.66338e+06	3.26975e+06	84.6567	2.52578e+07	1.27025e+07	7.33378e+06	50.2913	3.77556	1.91669	0.16385	NoSig
P18124	RPL7	60S ribosomal protein L7	6129	3.99919e+06	7.3293e+06	1.12885e+07	3.46134e+06	2.16043e+06	2.67465e+06	0.0896051	2.76547e+06	655192	378275	23.6919	7.53899e+06	3.64916e+06	2.10685e+06	48.4039	2.72611	1.44685	0.175417	NoSig
P11233	RALA	Ras-related protein Ral-A	5898	2.34864e+06	657533	514170	162218	339054	3244.62	0.167482	168172	167984	96985.5	99.8881	1.17345e+06	1.02027e+06	589052	86.9462	6.97766	2.80274	0.285075	NoSig
Q641R2	OSBPL8	Oxysterol-binding protein (Fragment)	114882	805348	1.25216e+06	3.53555e+06	756499	462969	445309	0.198919	554925	174791	100915	31.4981	1.86435e+06	1.46444e+06	845494	78.5494	3.35964	1.74831	0.325604	NoSig
Q8TAS0	ATP5F1C	ATP synthase subunit gamma (Fragment)	509	1.98655e+07	3244.62	3244.62	338978	208027	143581	0.388887	230195	99567.1	57485.1	43.2533	6.62401e+06	1.14675e+07	6.62077e+06	173.12	28.7756	4.84677	0.507542	NoSig
H3BTP8	PSME3IP1	PSME3-interacting protein (Fragment)	80011	1.11039e+06	5.28273e+06	2.84157e+06	3.21783e+06	2.15706e+06	3.12179e+06	0.85435	2.83223e+06	586679	338719	20.7144	3.07823e+06	2.09622e+06	1.21025e+06	68.0981	1.08686	0.120166	0.892451	NoSig
A0A3S6H812	PRMT1	Protein arginine N-methyltransferase 1 transcript variant 22	3276	243309	768741	468715	1.20107e+06	481172	1.54828e+06	0.170153	1.07684e+06	544294	314248	50.5454	493588	263598	152188	53.4044	0.458367	-1.12542	0.288792	NoSig
A0A5C2GTQ8		IG c1249_heavy_IGHV3-49_IGHD6-6_IGHJ6 (Fragment)		693172	1.06463e+06	839187	2.74781e+06	3.45201e+06	3.191e+06	0.000619219	3.13027e+06	356006	205540	11.373	865664	187140	108045	21.6181	0.276546	-1.85441	0.00921224	NoSig
Q6IB11	PGRMC1	PGRMC1 protein	10857	6.48211e+06	893631	197939	5.20914e+06	3.17698e+06	4.13737e+06	0.47079	4.1745e+06	1.01659e+06	586928	24.3524	2.52456e+06	3.44494e+06	1.98894e+06	136.457	0.604758	-0.725571	0.571825	NoSig
D6RAX7	COPS4	COP9 signalosome complex subunit 4	51138	2.00808e+06	3244.62	3244.62	1.04591e+06	363319	1.06542e+06	0.838895	824881	399844	230850	48.4728	671523	1.15749e+06	668278	172.368	0.814084	-0.296751	0.88148	NoSig
A0A0B4J2D5	LOC102724023	Putative glutamine amidotransferase-like class 1 domain-containing protein 3B, mitochondrial	102724023	5.46463e+06	264973	3244.62	3244.62	3244.62	258892	0.363892	88460.5	147598	85215.9	166.852	1.91095e+06	3.08036e+06	1.77845e+06	161.195	21.6023	4.43311	0.492471	NoSig
A0A5C2G9Q7		IGL c606_light_IGKV1-27_IGKJ2 (Fragment)		3244.62	3244.62	3244.62	406390	767902	650093	0.00473453	608128	184373	106448	30.3182	3244.62	0	0	0	0.00533541	-7.55018	0.0296157	Down
A0A087WT45	GRIPAP1	GRIP1-associated protein 1	56850	742396	1.99044e+06	3.42725e+06	1.24418e+06	3244.62	808996	0.185545	685472	629620	363511	91.852	2.05336e+06	1.34353e+06	775690	65.4309	2.99555	1.58282	0.308895	NoSig
Q6FHU3	PSME1	PSME1 protein (Fragment)	5720	395542	239173	227699	4.28231e+06	2.1279e+06	2.05711e+06	0.0257706	2.82244e+06	1.26478e+06	730221	44.8116	287471	93767.9	54136.9	32.6182	0.101852	-3.29545	0.08115	Down
O14745	SLC9A3R1	Na(+)/H(+) exchange regulatory cofactor NHE-RF1	9368	3.72641e+06	3244.62	3244.62	924840	535435	646248	0.686046	702174	200636	115837	28.5736	1.2443e+06	2.14957e+06	1.24106e+06	172.753	1.77207	0.825434	0.754071	NoSig
A0A5C2GQ40		IG c844_heavy_IGHV3-48_IGHD3-22_IGHJ5 (Fragment)		3244.62	3244.62	3244.62	1.7349e+06	1.38914e+06	1.36215e+06	0.000240535	1.4954e+06	207852	120003	13.8995	3244.62	0	0	0	0.00216974	-8.84826	0.00565066	Down
E7ETU9	PLOD2	Procollagen-lysine 5-dioxygenase	5352	171470	3244.62	3244.62	1.16284e+06	1.14457e+06	2.88122e+06	0.0447094	1.72954e+06	997422	575862	57.6697	59319.8	97125.1	56075.2	163.731	0.034298	-4.86573	0.112077	Down
A0A1X7SBR8	CACNG8	Voltage-dependent calcium channel gamma-8 subunit	59283	2.24227e+06	3244.62	303013	3244.62	215331	297548	0.392327	172041	151852	87672	88.265	849509	1.21544e+06	701736	143.076	4.93782	2.30387	0.510136	NoSig
A0A7S5EUQ2		IGH c1200_heavy_IGHV4-39_IGHD3-9_IGHJ5 (Fragment)		412159	3244.62	3244.62	1.64176e+06	2.81419e+06	1.70121e+06	0.00914458	2.05239e+06	660412	381289	32.1777	139549	236087	136305	169.178	0.0679936	-3.87846	0.0437127	Down
P01040	CSTA	Cystatin-A	1475	4.05562e+06	9.23149e+06	2.1607e+06	587719	147002	194957	0.0843061	309893	241796	139601	78.0258	5.14927e+06	3.66007e+06	2.11314e+06	71.0793	16.6163	4.05452	0.167706	NoSig
Q8IVM0	CCDC50	Coiled-coil domain-containing protein 50	152137	1.99576e+06	4.11964e+06	4.40041e+06	1.66505e+06	938575	1.10855e+06	0.045462	1.23739e+06	379992	219388	30.7091	3.50527e+06	1.31479e+06	759095	37.509	2.83279	1.50222	0.113177	NoSig
A0A0A0N0L3	TDP43	TAR DNA-binding protein 43		1.76476e+06	129207	3244.62	3244.62	496776	3244.62	0.475508	167755	284940	164510	169.855	632403	982669	567344	155.386	3.7698	1.91449	0.575902	NoSig
Q14008	CKAP5	Cytoskeleton-associated protein 5	9793	2.04321e+06	2.93532e+06	7.2574e+06	245996	3244.62	3244.62	0.0683758	84161.9	140153	80917.2	166.528	4.07864e+06	2.78879e+06	1.61011e+06	68.3754	48.4619	5.59878	0.146026	NoSig
A0A5C2GNC0		IG c20_heavy_IGHV3-48_IGHD3-22_IGHJ3 (Fragment)		189744	3244.62	3244.62	3.61106e+06	4.42544e+06	5.45352e+06	0.00117372	4.49668e+06	923290	533061	20.5327	65411.2	107676	62166.6	164.614	0.0145466	-6.10318	0.0128757	Down
Q9UDT6	CLIP2	CAP-Gly domain-containing linker protein 2	7461	1.87427e+07	250223	655024	2.00591e+06	580712	2.01032e+06	0.458133	1.53231e+06	824113	475802	53.7823	6.54931e+06	1.05617e+07	6.09781e+06	161.264	4.27413	2.09563	0.559081	NoSig
A0A024R6A5	PPM1A	Protein-serine/threonine phosphatase	5494	1.49668e+06	427145	762286	2.06661e+06	1.10562e+06	3244.62	0.820823	1.05849e+06	1.03249e+06	596109	97.5436	895369	547044	315836	61.0971	0.845891	-0.241456	0.865255	NoSig
A8K6V6		N-acetylglucosamine-6-sulfatase		166324	3244.62	3244.62	4.13697e+06	2.07329e+06	4.20841e+06	0.00825761	3.47289e+06	1.21261e+06	700102	34.9165	57604.5	94154.1	54359.9	163.449	0.0165869	-5.91381	0.0411675	Down
A5JJ20	SLC4A4	Anion exchange protein	8671	3.95219e+06	2.06619e+06	643244	519262	818357	795137	0.192086	710919	166385	96062.6	23.4043	2.22054e+06	1.65986e+06	958323	74.7504	3.12348	1.64315	0.317817	NoSig
P48047	ATP5PO	ATP synthase subunit O, mitochondrial	539	1.51932e+07	143300	3244.62	1.0388e+07	8.56896e+06	1.04304e+07	0.408591	9.7958e+06	1.06269e+06	613546	10.8485	5.11324e+06	8.72976e+06	5.04013e+06	170.729	0.521982	-0.937927	0.521991	NoSig
A0A5C2GN07		IG c14_heavy_IGHV3-30_IGHD6-19_IGHJ4 (Fragment)		126692	182172	3244.62	6.83087e+06	6.70163e+06	8.49097e+06	0.00023493	7.34116e+06	997865	576117	13.5927	104036	91590.1	52879.6	88.0367	0.0141716	-6.14085	0.00556315	Down
Q5JXI8	FHL1	Four and a half LIM domains protein 1 (Fragment)	2273	4.41477e+06	7.05526e+06	8.21014e+06	871491	685256	57777.2	0.00635402	538175	426330	246142	79.2177	6.56005e+06	1.94554e+06	1.12326e+06	29.6574	12.1895	3.60756	0.0351549	Up
E7ET15	U2SURP	U2 snRNP-associated SURP motif-containing protein	23350	1.32887e+06	3.48895e+06	461821	676452	3244.62	571040	0.21977	416912	362103	209060	86.8535	1.75988e+06	1.55891e+06	900039	88.5806	4.22123	2.07766	0.350306	NoSig
Q53HT6		B-cell receptor-associated protein (Fragment)		6.99516e+06	1.56289e+07	1.18192e+07	4.54115e+06	3.7051e+06	2.36112e+06	0.0368404	3.53579e+06	1.09983e+06	634988	31.1057	1.14811e+07	4.32681e+06	2.49808e+06	37.6863	3.24711	1.69916	0.099952	NoSig
Q9C0J8	WDR33	pre-mRNA 3' end processing protein WDR33	55339	320851	1.95466e+06	2.55253e+06	629706	307839	176835	0.142985	371460	233043	134547	62.7369	1.60935e+06	1.15522e+06	666965	71.7818	4.33249	2.1152	0.252474	NoSig
O00571	DDX3X	ATP-dependent RNA helicase DDX3X	1654	2.1492e+06	717415	860193	45471.6	659774	470516	0.15783	391921	314603	181636	80.272	1.24227e+06	788661	455333	63.4855	3.16969	1.66434	0.271141	NoSig
B4DNL3		cDNA FLJ53145, highly similar to Ankycorbin (Fragment)		1.35828e+06	2.11797e+06	2.56342e+06	1.38898e+06	3244.62	3244.62	0.0560298	465158	800057	461913	171.997	2.01322e+06	609364	351817	30.2681	4.32805	2.11372	0.129069	NoSig
Q9NRX4	PHPT1	14 kDa phosphohistidine phosphatase	29085	2.13189e+06	563344	1.70154e+06	943914	1.31277e+06	739747	0.400851	998812	290430	167680	29.0776	1.46559e+06	810458	467918	55.2989	1.46734	0.553201	0.516776	NoSig
O75489	NDUFS3	NADH dehydrogenase [ubiquinone] iron-sulfur protein 3, mitochondrial	4722	6.86469e+06	256262	3244.62	475998	352155	99979.4	0.410383	309378	191625	110635	61.9387	2.37473e+06	3.89048e+06	2.24617e+06	163.828	7.67584	2.94032	0.523141	NoSig
Q6IAT9	PSMB6	Proteasome subunit beta	5694	2.25259e+06	458342	3244.62	1.83957e+07	1.45664e+07	1.13559e+07	0.00296111	1.47727e+07	3.52444e+06	2.03484e+06	23.8578	904724	1.18926e+06	686617	131.449	0.0612431	-4.02931	0.0227069	Down
Q9Y5B9	SUPT16H	FACT complex subunit SPT16	11198	4.60671e+07	3.17718e+06	4.91921e+06	2.48221e+06	1.37914e+06	1.77407e+06	0.312807	1.87848e+06	558897	322679	29.7527	1.80545e+07	2.42753e+07	1.40153e+07	134.455	9.61125	3.26472	0.452767	NoSig
A0A5C2GE58		IG c273_heavy_IGHV3-23_IGHD3-22_IGHJ5 (Fragment)		51827	3244.62	3244.62	3244.62	308290	865717	0.214465	392417	437347	252503	111.45	19438.8	28049.1	16194.1	144.295	0.0495359	-4.33538	0.344261	NoSig
A0A7P0T8N8	TCERG1	Transcription elongation regulator 1	10915	404085	3.53263e+06	3.05702e+06	3244.62	3244.62	205419	0.0814001	70636.2	116726	67391.6	165.249	2.33125e+06	1.68583e+06	973314	72.3144	33.0036	5.04455	0.163445	NoSig
A0A024R883	ATP6V1G1	V-type proton ATPase subunit G	9550	1.28262e+06	3244.62	3244.62	464803	392605	1.0222e+06	0.697222	626535	344550	198926	54.9929	429703	738648	426459	171.897	0.68584	-0.544055	0.762385	NoSig
A0A5C2GVU0		IG c552_heavy_IGHV3-7_IGHD4-23_IGHJ4 (Fragment)		1.56238e+06	3244.62	3244.62	1.41379e+06	4.64474e+06	3.71841e+06	0.0663989	3.25898e+06	1.66375e+06	960569	51.0514	522957	900168	519712	172.13	0.160466	-2.63966	0.143147	NoSig
O00330	PDHX	Pyruvate dehydrogenase protein X component, mitochondrial	8050	2.53226e+06	761772	445912	578965	692694	235501	0.324846	502387	238022	137422	47.3783	1.24665e+06	1.12452e+06	649239	90.2032	2.48145	1.31118	0.463172	NoSig
Q9NVP1	DDX18	ATP-dependent RNA helicase DDX18	8886	180303	187955	2.44549e+06	3244.62	3244.62	3244.62	0.282759	3244.62	0	0	0	937916	1.3056e+06	753790	139.203	289.068	8.17527	0.420376	NoSig
Q6FG43	FLOT2	Flotillin	2319	7.84871e+06	3.52712e+07	3.21191e+07	1.11605e+07	6.91145e+06	1.08973e+07	0.153524	9.65639e+06	2.38083e+06	1.37457e+06	24.6555	2.50796e+07	1.50054e+07	8.66338e+06	59.8311	2.59721	1.37696	0.265749	NoSig
P62829	RPL23	60S ribosomal protein L23	9349	8.09414e+06	672611	4.48475e+06	3.64261e+06	9.22223e+06	9.53367e+06	0.348397	7.46617e+06	3.31496e+06	1.91389e+06	44.3997	4.41717e+06	3.71123e+06	2.14268e+06	84.0183	0.591624	-0.757247	0.48264	NoSig
C9JQ41	MIX23	Protein MIX23	131076	5.75792e+06	4.44922e+06	3244.62	1.92158e+06	756949	1.8161e+06	0.344945	1.49821e+06	644113	371879	42.9922	3.40346e+06	3.0165e+06	1.74158e+06	88.6304	2.27169	1.18376	0.480036	NoSig
P31689	DNAJA1	DnaJ homolog subfamily A member 1	3301	1.60325e+06	352113	3244.62	918451	472001	805045	0.883066	731832	232055	133977	31.7088	652869	841335	485745	128.867	0.892103	-0.164718	0.91377	NoSig
A0A024R4Z4	ZFP91	HCG2039447, isoform CRA_d	80829	414647	554064	1.28921e+06	3244.62	3244.62	3244.62	0.0507257	3244.62	0	0	0	752640	469881	271286	62.4311	231.966	7.85777	0.121381	NoSig
A0A5C2GD17		IGL c483_light_IGKV3D-20_IGKJ1 (Fragment)		3244.62	3244.62	3244.62	1.03068e+07	1.08251e+07	1.10648e+07	1.13092e-06	1.07322e+07	387484	223714	3.61047	3244.62	0	0	0	0.000302325	-11.6916	0.000400345	Down
Q9UNF1	MAGED2	Melanoma-associated antigen D2	10916	3.12744e+06	3.31022e+06	5.12329e+06	1.35751e+06	685888	145074	0.0126816	729490	607392	350678	83.2626	3.85365e+06	1.10333e+06	637008	28.6308	5.28266	2.40126	0.0537017	Up
Q56VW8		Serine/threonine-protein phosphatase 2A 55 kDa regulatory subunit B		3.06025e+06	3244.62	260261	3244.62	3.19196e+06	319358	0.966177	1.17152e+06	1.75687e+06	1.01433e+06	149.965	1.10792e+06	1.69565e+06	978982	153.048	0.945711	-0.0805289	0.974739	NoSig
A0A5C2GHF1		IG c1005_light_IGKV3-20_IGKJ5 (Fragment)		637559	3244.62	3244.62	1.37123e+07	1.29079e+07	1.23696e+07	8.64553e-06	1.29966e+07	675717	390126	5.19918	214683	366221	211438	170.587	0.0165183	-5.91979	0.00103757	Down
A0A5C2GC20		IGH + IGL c632_heavy_IGHV3-23_IGHD6-19_IGHJ4 (Fragment)		3244.62	3244.62	3244.62	437494	726964	1.57165e+06	0.0557408	912036	589293	340228	64.6129	3244.62	0	0	0	0.00355755	-8.1349	0.1288	NoSig
A0A5C2GNU3		IG c227_heavy_IGHV3-53_IGHD3-10_IGHJ4 (Fragment)		3244.62	3244.62	3244.62	1.59695e+06	2.77105e+06	2.80979e+06	0.00387382	2.3926e+06	689323	397981	28.8107	3244.62	0	0	0	0.00135611	-9.52631	0.0258862	Down
Q12962	TAF10	Transcription initiation factor TFIID subunit 10	6881	1.12906e+06	1.51943e+06	3.97795e+06	3244.62	595057	3244.62	0.0927556	200515	341683	197271	170.402	2.20882e+06	1.5445e+06	891717	69.9243	11.0157	3.46149	0.179684	NoSig
A0A5C2FUD7		IGL c469_light_IGKV1-12_IGKJ4 (Fragment)		353155	3244.62	3244.62	83941.9	185924	239621	0.710434	169829	79077.5	45655.4	46.5631	119881	202021	116637	168.517	0.705896	-0.502473	0.773708	NoSig
Q96IY4	CPB2	Carboxypeptidase B2	1361	2.66026e+06	938614	835225	1.64064e+06	3.11403e+06	1.92027e+06	0.372548	2.22498e+06	782533	451796	35.1704	1.47803e+06	1.02514e+06	591865	69.3585	0.664291	-0.590113	0.498804	NoSig
Q6FHN2	CTSK	Cathepsin K (Fragment)	1513	1.39486e+06	2.56188e+06	1.20561e+06	7.1965e+06	6.99914e+06	4.21937e+06	0.0136418	6.13834e+06	1.6648e+06	961174	27.1214	1.72078e+06	734530	424081	42.6858	0.280333	-1.83478	0.0558504	NoSig
A0A5C2GPJ3		IG c1305_heavy_IGHV3-73_IGHD6-19_IGHJ3 (Fragment)		3244.62	3244.62	3244.62	1.75677e+06	3.13136e+06	2.53254e+06	0.00342485	2.47355e+06	689191	397904	27.8624	3244.62	0	0	0	0.00131172	-9.57432	0.0244279	Down
Q53G61		Small nuclear ribonucleoprotein polypeptide A' variant (Fragment)		705421	4.98686e+06	2.15692e+06	4.16818e+06	1.66149e+06	3.28184e+06	0.7869	3.03717e+06	1.27113e+06	733888	41.8525	2.6164e+06	2.17739e+06	1.25712e+06	83.2208	0.86146	-0.215144	0.839965	NoSig
A0A5C2GTG7		IG c1800_heavy_IGHV3-23_IGHD1-26_IGHJ3 (Fragment)		3244.62	3244.62	3244.62	1.77977e+06	3.18147e+06	2.97002e+06	0.00376088	2.64376e+06	755662	436282	28.5829	3244.62	0	0	0	0.00122728	-9.67033	0.0255913	Down
A0A5C2G8J2		IGL c3955_light_IGLV1-47_IGLJ3 (Fragment)		814248	265873	3244.62	4.76009e+06	8.41986e+06	7.52733e+06	0.00438779	6.90242e+06	1.90823e+06	1.10172e+06	27.6459	361122	413807	238911	114.589	0.0523181	-4.25655	0.0281511	Down
B2R6S9		cDNA, FLJ93097, highly similar to Homo sapiens low density lipoprotein receptor-related protein associated protein 1 (LRPAP1), mRNA		837892	1.32589e+06	119404	4.18271e+06	2.8678e+06	3.94828e+06	0.00559704	3.66626e+06	701355	404928	19.13	761063	606903	350396	79.7442	0.207585	-2.26822	0.0327416	Down
J3QQM1	PSMC5	26S proteasome regulatory subunit 8 (Fragment)	5705	1.4996e+06	707168	954722	3244.62	3244.62	3244.62	0.0109185	3244.62	0	0	0	1.05383e+06	405408	234062	38.4699	324.794	8.34338	0.0484538	Up
A0A650F0N3		Beta-globin (Fragment)		2.46453e+06	3244.62	3244.62	4.26919e+06	4.32457e+06	5.19954e+06	0.0124657	4.59777e+06	521887	301312	11.3509	823673	1.42102e+06	820428	172.523	0.179146	-2.48079	0.0530912	Down
[truncated: 1,286 more rows]
